# Supplementary material for: Comparative phenotypic and transcriptomic analyses unravel conserved and distinct mechanisms underlying shade avoidance syndrome in Brassicaceae vegetables
Source: BMC Genomics. 2021 Oct 25;22:760. doi: 10.1186/s12864-021-08076-1 (PMC8546956; doi:10.1186/s12864-021-08076-1)
Supplement: Supplementary file 2 — Additional file 2. Supplementary Dataset 1 indicating GO analysis of 8 DEGs clusters (associated with Fig. S5). [file 12864_2021_8076_MOESM2_ESM.xlsx]

## Sheet: GO - cluster 1
Supplementary Dataset 1. GO analysis of 8 DEGs clusters (associated with Fig. S5) - Cluster 1
Category	Term	Count	%	P-Value
GOTERM_BP_DIRECT	DNA replication	4	3,8	6,6E-3
GOTERM_BP_DIRECT	cytoplasmic translation	3	2,8	2,3E-2
GOTERM_BP_DIRECT	DNA repair	4	3,8	5,7E-2
GOTERM_BP_DIRECT	plant-type cell wall organization	3	2,8	6,3E-2
GOTERM_BP_DIRECT	syncytium formation	2	1,9	6,5E-2
GOTERM_BP_DIRECT	response to cadmium ion	5	4,7	6,8E-2
GOTERM_BP_DIRECT	cysteine biosynthetic process	2	1,9	7,4E-2
GOTERM_CC_DIRECT	ribosome	7	6,6	3,0E-3
GOTERM_CC_DIRECT	cytosolic large ribosomal subunit	5	4,7	3,8E-3
GOTERM_CC_DIRECT	apoplast	7	6,6	1,3E-2
GOTERM_CC_DIRECT	cytosol	17	16,0	1,8E-2
GOTERM_CC_DIRECT	chloroplast	24	22,6	2,5E-2
GOTERM_CC_DIRECT	nucleolus	6	5,7	2,7E-2
GOTERM_CC_DIRECT	cell wall	7	6,6	2,9E-2
GOTERM_CC_DIRECT	chloroplast stroma	7	6,6	4,4E-2
GOTERM_CC_DIRECT	plasmodesma	9	8,5	4,5E-2
GOTERM_CC_DIRECT	cytosolic ribosome	4	3,8	4,7E-2
GOTERM_MF_DIRECT	structural constituent of ribosome	7	6,6	1,6E-2
GOTERM_MF_DIRECT	ADP binding	4	3,8	3,7E-2
GOTERM_MF_DIRECT	iron ion binding	5	4,7	5,6E-2
GOTERM_MF_DIRECT	ATPase activity, coupled to transmembrane movement of substances	3	2,8	7,6E-2
GOTERM_MF_DIRECT	glucan endo-1,3-beta-D-glucosidase activity	2	1,9	9,4E-2
GOTERM_MF_DIRECT	chitin binding	2	1,9	9,8E-2
INTERPRO	AAA+ ATPase domain	7	6,6	1,5E-3
INTERPRO	P-loop containing nucleoside triphosphate hydrolase	11	10,4	1,0E-2
INTERPRO	Bacterial Fmu (Sun)/eukaryotic nucleolar NOL1/Nop2p, conserved site	2	1,9	1,9E-2
INTERPRO	NB-ARC	4	3,8	2,6E-2
INTERPRO	RNA (C5-cytosine) methyltransferase	2	1,9	3,1E-2
INTERPRO	Bacterial Fmu (Sun)/eukaryotic nucleolar NOL1/Nop2p	2	1,9	3,4E-2
INTERPRO	BTB/POZ-like	3	2,8	3,5E-2
INTERPRO	BTB/POZ fold	3	2,8	5,8E-2
INTERPRO	Nucleic acid binding, OB-fold, tRNA/helicase-type	2	1,9	6,0E-2
INTERPRO	ABC transporter-like	3	2,8	7,8E-2
INTERPRO	Toll/interleukin-1 receptor homology (TIR) domain	3	2,8	9,6E-2
INTERPRO	Expansin	2	1,9	9,6E-2
KEGG_PATHWAY	Ribosome	6	5,7	2,3E-2
SMART	AAA	7	6,6	1,3E-3
SMART	BTB	3	2,8	2,1E-2
SMART	TIR	3	2,8	8,6E-2
UP_KEYWORDS	DNA replication	4	3,8	2,6E-3
UP_KEYWORDS	Ribonucleoprotein	8	7,5	4,3E-3
UP_KEYWORDS	Ribosomal protein	7	6,6	5,6E-3
UP_KEYWORDS	Ribosome biogenesis	3	2,8	1,0E-2
UP_KEYWORDS	Phosphoprotein	13	12,3	1,9E-2
UP_KEYWORDS	Stress response	6	5,7	2,5E-2
UP_KEYWORDS	Chitin-binding	2	1,9	5,0E-2
UP_KEYWORDS	Cysteine biosynthesis	2	1,9	6,1E-2
UP_KEYWORDS	Cell wall	4	3,8	7,4E-2
UP_KEYWORDS	Glycoprotein	12	11,3	7,7E-2
UP_KEYWORDS	Disulfide bond	9	8,5	8,7E-2

## Sheet: GO - cluster 2
Supplementary Dataset 1. GO analysis of 8 DEGs clusters (associated with Fig. S5) - Cluster 2
Category	Term	Count	%	P-Value
GOTERM_BP_DIRECT	very long-chain fatty acid metabolic process	3	1,6	5,7E-3
GOTERM_BP_DIRECT	microtubule-based movement	4	2,2	1,1E-2
GOTERM_BP_DIRECT	transcription, DNA-templated	22	11,8	2,6E-2
GOTERM_BP_DIRECT	toxin catabolic process	3	1,6	4,3E-2
GOTERM_BP_DIRECT	flower development	5	2,7	5,7E-2
GOTERM_BP_DIRECT	cell cycle	4	2,2	5,7E-2
GOTERM_BP_DIRECT	response to auxin	6	3,2	5,7E-2
GOTERM_BP_DIRECT	floral organ morphogenesis	2	1,1	6,2E-2
GOTERM_BP_DIRECT	fatty acid biosynthetic process	4	2,2	6,4E-2
GOTERM_BP_DIRECT	transmembrane receptor protein tyrosine kinase signaling pathway	4	2,2	6,6E-2
GOTERM_BP_DIRECT	response to toxic substance	3	1,6	7,0E-2
GOTERM_BP_DIRECT	glutathione metabolic process	3	1,6	7,2E-2
GOTERM_BP_DIRECT	negative regulation of catalytic activity	3	1,6	7,4E-2
GOTERM_BP_DIRECT	regulation of transcription, DNA-templated	22	11,8	7,5E-2
GOTERM_BP_DIRECT	phosphatidylcholine metabolic process	2	1,1	7,6E-2
GOTERM_BP_DIRECT	fatty acid elongation	2	1,1	7,6E-2
GOTERM_BP_DIRECT	ribosome biogenesis	4	2,2	8,1E-2
GOTERM_BP_DIRECT	DNA unwinding involved in DNA replication	2	1,1	9,5E-2
GOTERM_BP_DIRECT	asymmetric cell division	2	1,1	9,5E-2
GOTERM_CC_DIRECT	kinesin complex	4	2,2	7,7E-3
GOTERM_CC_DIRECT	nucleus	81	43,5	2,6E-2
GOTERM_CC_DIRECT	MCM complex	2	1,1	4,7E-2
GOTERM_CC_DIRECT	cytosolic ribosome	5	2,7	5,2E-2
GOTERM_CC_DIRECT	THO complex	2	1,1	9,2E-2
GOTERM_MF_DIRECT	protein kinase binding	4	2,2	1,8E-3
GOTERM_MF_DIRECT	microtubule motor activity	4	2,2	1,2E-2
GOTERM_MF_DIRECT	protein binding	22	11,8	1,6E-2
GOTERM_MF_DIRECT	DNA-dependent ATPase activity	3	1,6	2,3E-2
GOTERM_MF_DIRECT	transcription factor activity, sequence-specific DNA binding	19	10,2	4,0E-2
GOTERM_MF_DIRECT	ATP binding	24	12,9	4,7E-2
GOTERM_MF_DIRECT	kinase activity	13	7,0	4,9E-2
GOTERM_MF_DIRECT	quercetin 4'-O-glucosyltransferase activity	2	1,1	5,3E-2
GOTERM_MF_DIRECT	microtubule binding	4	2,2	5,4E-2
GOTERM_MF_DIRECT	glutathione transferase activity	3	1,6	6,6E-2
GOTERM_MF_DIRECT	sequence-specific DNA binding	9	4,8	8,8E-2
GOTERM_MF_DIRECT	DNA helicase activity	2	1,1	9,7E-2
INTERPRO	Senescence regulator	3	1,6	4,2E-3
INTERPRO	Kinesin, motor region, conserved site	4	2,2	4,6E-3
INTERPRO	Kinesin, motor domain	4	2,2	7,2E-3
INTERPRO	Mini-chromosome maintenance, conserved site	2	1,1	3,9E-2
INTERPRO	Protein of unknown function DUF3490	2	1,1	5,1E-2
INTERPRO	Mini-chromosome maintenance, DNA-dependent ATPase	2	1,1	5,1E-2
INTERPRO	Protein BYPASS-related	2	1,1	5,1E-2
INTERPRO	P-loop containing nucleoside triphosphate hydrolase	13	7,0	5,7E-2
INTERPRO	Glutathione S-transferase, N-terminal	3	1,6	6,4E-2
INTERPRO	Glutathione S-transferase, C-terminal-like	3	1,6	7,4E-2
INTERPRO	Protein kinase, catalytic domain	12	6,5	7,4E-2
INTERPRO	Thioredoxin-like fold	5	2,7	8,2E-2
INTERPRO	Protein kinase-like domain	12	6,5	9,2E-2
INTERPRO	Glycoside hydrolase, family 3, N-terminal	2	1,1	1,0E-1
INTERPRO	Glycoside hydrolase family 3	2	1,1	1,0E-1
INTERPRO	Glycoside hydrolase family 3 C-terminal domain	2	1,1	1,0E-1
KEGG_PATHWAY	Plant hormone signal transduction	6	3,2	5,3E-2
SMART	KISc	4	2,2	9,2E-3
SMART	MCM	2	1,1	5,7E-2
UP_KEYWORDS	Nucleus	38	20,4	3,0E-3
UP_KEYWORDS	Cell cycle	7	3,8	6,6E-3
UP_KEYWORDS	DNA-binding	22	11,8	1,1E-2
UP_KEYWORDS	Nucleotide-binding	26	14,0	1,2E-2
UP_KEYWORDS	Motor protein	4	2,2	2,4E-2
UP_KEYWORDS	ATP-binding	22	11,8	2,7E-2
UP_KEYWORDS	Transcription regulation	22	11,8	2,7E-2
UP_KEYWORDS	Transferase	32	17,2	2,9E-2
UP_KEYWORDS	Transcription	22	11,8	3,4E-2
UP_KEYWORDS	Leucine-rich repeat	9	4,8	4,2E-2
UP_KEYWORDS	Activator	8	4,3	4,6E-2
UP_KEYWORDS	Lipid metabolism	8	4,3	5,0E-2
UP_KEYWORDS	Kinase	15	8,1	6,6E-2
UP_KEYWORDS	Flowering	4	2,2	7,2E-2
UP_KEYWORDS	Detoxification	3	1,6	7,8E-2
UP_KEYWORDS	DNA replication	3	1,6	8,6E-2
UP_SEQ_FEATURE	repeat:LRR 2	7	3,8	5,4E-2
UP_SEQ_FEATURE	repeat:LRR 1	7	3,8	5,4E-2
UP_SEQ_FEATURE	mutagenesis site	8	4,3	9,6E-2

## Sheet: GO - cluster 3
Supplementary Dataset 1. GO analysis of 8 DEGs clusters (associated with Fig. S5) - Cluster 3
Category	Term	Count	%	P-Value
COG_ONTOLOGY	Secondary metabolites biosynthesis, transport, and catabolism	6	2,9	5,4E-2
GOTERM_BP_DIRECT	response to red light	4	1,9	1,2E-2
GOTERM_BP_DIRECT	cuticle hydrocarbon biosynthetic process	2	1,0	2,5E-2
GOTERM_BP_DIRECT	ethylene-activated signaling pathway	5	2,4	6,3E-2
GOTERM_BP_DIRECT	positive regulation of histone acetylation	2	1,0	6,5E-2
GOTERM_BP_DIRECT	regulation of transcription, DNA-templated	25	12,0	7,3E-2
GOTERM_BP_DIRECT	response to water deprivation	6	2,9	8,4E-2
GOTERM_BP_DIRECT	response to auxin	6	2,9	9,5E-2
GOTERM_CC_DIRECT	membrane	27	12,9	1,6E-3
GOTERM_CC_DIRECT	cell wall	11	5,3	1,7E-2
GOTERM_CC_DIRECT	plant-type cell wall	7	3,3	5,0E-2
GOTERM_CC_DIRECT	plasmodesma	13	6,2	9,4E-2
GOTERM_MF_DIRECT	oxidoreductase activity, acting on paired donors, with incorporation or reduction of molecular oxygen, NAD(P)H as one donor, and incorporation of one atom of oxygen	6	2,9	6,9E-3
GOTERM_MF_DIRECT	calmodulin binding	8	3,8	7,8E-3
GOTERM_MF_DIRECT	iron ion binding	7	3,3	5,3E-2
GOTERM_MF_DIRECT	heme binding	7	3,3	8,9E-2
GOTERM_MF_DIRECT	zinc ion binding	17	8,1	8,9E-2
INTERPRO	IQ motif, EF-hand binding site	4	1,9	2,1E-2
INTERPRO	Concanavalin A-like lectin/glucanase, subgroup	10	4,8	2,3E-2
INTERPRO	Zinc finger, B-box	3	1,4	3,2E-2
INTERPRO	Partial AB-hydrolase lipase domain	2	1,0	3,3E-2
INTERPRO	AP2/ERF domain	5	2,4	3,4E-2
INTERPRO	Cytochrome P450, conserved site	6	2,9	4,2E-2
INTERPRO	DNA-binding, integrase-type	5	2,4	4,3E-2
INTERPRO	Cytochrome P450, E-class, group I	6	2,9	4,4E-2
INTERPRO	CCT domain	3	1,4	4,4E-2
INTERPRO	Cytochrome P450	6	2,9	5,8E-2
INTERPRO	Calmodulin binding protein-like	2	1,0	6,5E-2
SMART	IQ	4	1,9	1,1E-2
SMART	BBOX	3	1,4	3,2E-2
SMART	AP2	5	2,4	4,4E-2
UP_KEYWORDS	Cell wall	7	3,3	1,4E-2
UP_KEYWORDS	Calcium	9	4,3	1,5E-2
UP_KEYWORDS	Monooxygenase	7	3,3	2,5E-2
UP_KEYWORDS	Glycoprotein	22	10,5	3,2E-2
UP_KEYWORDS	Heme	8	3,8	3,5E-2
UP_KEYWORDS	Lectin	5	2,4	3,9E-2
UP_KEYWORDS	Ethylene signaling pathway	5	2,4	4,2E-2
UP_KEYWORDS	Glycosidase	7	3,3	5,0E-2
UP_KEYWORDS	Metal-binding	31	14,8	6,2E-2
UP_KEYWORDS	Activator	8	3,8	7,6E-2
UP_KEYWORDS	Transcription regulation	22	10,5	7,7E-2
UP_KEYWORDS	Iron	11	5,3	7,9E-2
UP_KEYWORDS	Transcription	22	10,5	9,3E-2
UP_SEQ_FEATURE	domain:CCT	3	1,4	2,6E-2
UP_SEQ_FEATURE	glycosylation site:N-linked (GlcNAc...)	17	8,1	3,3E-2
UP_SEQ_FEATURE	zinc finger region:B box-type; atypical	2	1,0	3,8E-2
UP_SEQ_FEATURE	DNA-binding region:AP2/ERF	5	2,4	4,0E-2
UP_SEQ_FEATURE	metal ion-binding site:Iron (heme axial ligand)	5	2,4	9,4E-2

## Sheet: GO - cluster 4
Supplementary Dataset 1. GO analysis of 8 DEGs clusters (associated with Fig. S5) - Cluster 4
Category	Term	Count	%	P-Value
GOTERM_BP_DIRECT	response to jasmonic acid	8	4,3	9,2E-5
GOTERM_BP_DIRECT	transcription, DNA-templated	24	13,0	3,7E-3
GOTERM_BP_DIRECT	defense response	11	6,0	1,4E-2
GOTERM_BP_DIRECT	regulation of transcription, DNA-templated	24	13,0	1,4E-2
GOTERM_BP_DIRECT	response to wounding	5	2,7	4,6E-2
GOTERM_BP_DIRECT	phosphorelay signal transduction system	3	1,6	4,7E-2
GOTERM_BP_DIRECT	integument development	2	1,1	5,9E-2
GOTERM_BP_DIRECT	fatty acid metabolic process	3	1,6	6,0E-2
GOTERM_BP_DIRECT	oligopeptide transport	3	1,6	7,5E-2
GOTERM_BP_DIRECT	alkaloid biosynthetic process	2	1,1	8,4E-2
GOTERM_BP_DIRECT	response to salicylic acid	4	2,2	8,8E-2
GOTERM_BP_DIRECT	negative regulation of nucleic acid-templated transcription	2	1,1	9,1E-2
GOTERM_CC_DIRECT	plasma membrane	40	21,7	2,2E-3
GOTERM_MF_DIRECT	sequence-specific DNA binding	14	7,6	1,2E-3
GOTERM_MF_DIRECT	transcription factor activity, sequence-specific DNA binding	23	12,5	5,3E-3
GOTERM_MF_DIRECT	DNA binding	22	12,0	6,1E-2
GOTERM_MF_DIRECT	histidine phosphotransfer kinase activity	2	1,1	7,7E-2
GOTERM_MF_DIRECT	transcription regulatory region DNA binding	6	3,3	8,1E-2
GOTERM_MF_DIRECT	protein dimerization activity	6	3,3	8,6E-2
GOTERM_MF_DIRECT	protein binding	20	10,9	8,9E-2
INTERPRO	Homeodomain	4	2,2	3,3E-2
INTERPRO	Myc-type, basic helix-loop-helix (bHLH) domain	5	2,7	3,4E-2
INTERPRO	Homeobox, conserved site	3	1,6	4,0E-2
INTERPRO	Concanavalin A-like lectin/glucanase, subgroup	8	4,3	7,3E-2
INTERPRO	Protein kinase, catalytic domain	13	7,1	7,6E-2
INTERPRO	Homeodomain-like	7	3,8	9,1E-2
INTERPRO	CO/COL/TOC1, conserved site	2	1,1	9,2E-2
INTERPRO	Protein kinase-like domain	13	7,1	9,7E-2
SMART	HOX	4	2,2	3,8E-2
SMART	HLH	4	2,2	8,3E-2
UP_KEYWORDS	DNA-binding	24	13,0	2,1E-3
UP_KEYWORDS	Transcription regulation	25	13,6	3,2E-3
UP_KEYWORDS	Transcription	25	13,6	4,3E-3
UP_KEYWORDS	Transferase	33	17,9	1,4E-2
UP_KEYWORDS	Cell membrane	14	7,6	2,9E-2
UP_KEYWORDS	Two-component regulatory system	3	1,6	3,5E-2
UP_KEYWORDS	Leucine-rich repeat	9	4,9	3,9E-2
UP_KEYWORDS	Homeobox	4	2,2	6,0E-2
UP_KEYWORDS	Cell wall biogenesis/degradation	7	3,8	6,6E-2
UP_KEYWORDS	Nucleus	31	16,8	7,7E-2
UP_KEYWORDS	Glycoprotein	18	9,8	8,8E-2
UP_SEQ_FEATURE	compositionally biased region:Gly-rich	5	2,7	5,1E-3
UP_SEQ_FEATURE	DNA-binding region:Basic motif	6	3,3	1,1E-2
UP_SEQ_FEATURE	domain:Leucine-zipper	4	2,2	1,1E-2
UP_SEQ_FEATURE	DNA-binding region:Homeobox	4	2,2	1,5E-2
UP_SEQ_FEATURE	domain:Helix-loop-helix motif	5	2,7	2,8E-2
UP_SEQ_FEATURE	compositionally biased region:Gln-rich	3	1,6	8,7E-2
UP_SEQ_FEATURE	domain:GST N-terminal	2	1,1	9,7E-2

## Sheet: GO - cluster 5
Supplementary Dataset 1. GO analysis of 8 DEGs clusters (associated with Fig. S5) - Cluster 5
Category	Term	Count	%	P-Value
GOTERM_BP_DIRECT	guard cell differentiation	2	1,7	6,4E-2
GOTERM_BP_DIRECT	stomatal complex development	2	1,7	7,2E-2
GOTERM_BP_DIRECT	unidimensional cell growth	3	2,5	8,9E-2
GOTERM_MF_DIRECT	hydrolase activity	7	5,9	2,7E-2
GOTERM_MF_DIRECT	fatty acid binding	2	1,7	3,7E-2
GOTERM_MF_DIRECT	monooxygenase activity	4	3,4	4,8E-2
GOTERM_MF_DIRECT	iron ion binding	5	4,2	7,3E-2
GOTERM_MF_DIRECT	sequence-specific DNA binding	7	5,9	9,7E-2
INTERPRO	Cupredoxin	3	2,5	6,7E-2
INTERPRO	Glycoside hydrolase family 3	2	1,7	7,3E-2
INTERPRO	Glycoside hydrolase family 3 C-terminal domain	2	1,7	7,3E-2
INTERPRO	Glycoside hydrolase, family 3, N-terminal	2	1,7	7,3E-2
INTERPRO	Fatty acid hydroxylase	2	1,7	7,7E-2
KEGG_PATHWAY	Glycerophospholipid metabolism	3	2,5	8,6E-2
UP_KEYWORDS	Hydrolase	18	15,3	4,1E-2
UP_KEYWORDS	Glycoprotein	13	11,0	8,1E-2
UP_SEQ_FEATURE	signal peptide	13	11,0	7,9E-2

## Sheet: GO - cluster 6
Supplementary Dataset 1. GO analysis of 8 DEGs clusters (associated with Fig. S5) - Cluster 6
Category	Term	Count	%	P-Value
COG_ONTOLOGY	Cell envelope biogenesis, outer membrane	4	1,1	4,2E-2
COG_ONTOLOGY	Translation, ribosomal structure and biogenesis	5	1,4	9,0E-2
GOTERM_BP_DIRECT	response to chitin	11	3,0	1,6E-5
GOTERM_BP_DIRECT	cell wall organization	12	3,3	4,4E-3
GOTERM_BP_DIRECT	response to wounding	9	2,4	6,5E-3
GOTERM_BP_DIRECT	response to auxin	11	3,0	7,2E-3
GOTERM_BP_DIRECT	carbohydrate metabolic process	13	3,5	8,1E-3
GOTERM_BP_DIRECT	regulation of defense response	5	1,4	1,2E-2
GOTERM_BP_DIRECT	regulation of transcription, DNA-templated	42	11,4	1,6E-2
GOTERM_BP_DIRECT	response to salicylic acid	7	1,9	2,1E-2
GOTERM_BP_DIRECT	dTDP-rhamnose biosynthetic process	2	0,5	2,7E-2
GOTERM_BP_DIRECT	regulation of defense response to virus by host	2	0,5	2,7E-2
GOTERM_BP_DIRECT	trehalose metabolism in response to stress	3	0,8	3,3E-2
GOTERM_BP_DIRECT	defense response to bacterium	9	2,4	3,8E-2
GOTERM_BP_DIRECT	response to water deprivation	9	2,4	4,0E-2
GOTERM_BP_DIRECT	transcription, DNA-templated	36	9,8	4,2E-2
GOTERM_BP_DIRECT	trehalose biosynthetic process	3	0,8	4,6E-2
GOTERM_BP_DIRECT	response to gibberellin	5	1,4	4,8E-2
GOTERM_BP_DIRECT	auxin-activated signaling pathway	7	1,9	4,8E-2
GOTERM_BP_DIRECT	response to cadmium ion	10	2,7	4,9E-2
GOTERM_BP_DIRECT	response to insect	3	0,8	5,0E-2
GOTERM_BP_DIRECT	positive regulation of GTPase activity	3	0,8	5,0E-2
GOTERM_BP_DIRECT	response to absence of light	3	0,8	5,0E-2
GOTERM_BP_DIRECT	cell wall biogenesis	4	1,1	5,0E-2
GOTERM_BP_DIRECT	nucleosome assembly	4	1,1	5,2E-2
GOTERM_BP_DIRECT	abscisic acid-activated signaling pathway	7	1,9	5,3E-2
GOTERM_BP_DIRECT	pollen exine formation	3	0,8	5,7E-2
GOTERM_BP_DIRECT	sugar mediated signaling pathway	3	0,8	6,4E-2
GOTERM_BP_DIRECT	zinc ion homeostasis	2	0,5	6,7E-2
GOTERM_BP_DIRECT	root meristem specification	2	0,5	6,7E-2
GOTERM_BP_DIRECT	response to salt stress	12	3,3	7,3E-2
GOTERM_BP_DIRECT	post-embryonic development	3	0,8	7,6E-2
GOTERM_BP_DIRECT	regulation of innate immune response	2	0,5	8,0E-2
GOTERM_BP_DIRECT	abscisic acid metabolic process	2	0,5	8,0E-2
GOTERM_BP_DIRECT	multicellular organism development	10	2,7	8,5E-2
GOTERM_BP_DIRECT	plant-type cell wall loosening	3	0,8	8,8E-2
GOTERM_CC_DIRECT	cell wall	23	6,2	2,1E-5
GOTERM_CC_DIRECT	plant-type cell wall	15	4,1	2,6E-4
GOTERM_CC_DIRECT	plasmodesma	29	7,9	3,0E-4
GOTERM_CC_DIRECT	cytosol	49	13,3	2,1E-3
GOTERM_CC_DIRECT	apoplast	16	4,3	3,4E-3
GOTERM_CC_DIRECT	cytosolic ribosome	8	2,2	2,2E-2
GOTERM_CC_DIRECT	ribosome	11	3,0	2,6E-2
GOTERM_CC_DIRECT	intracellular membrane-bounded organelle	7	1,9	4,2E-2
GOTERM_CC_DIRECT	vacuole	15	4,1	5,0E-2
GOTERM_CC_DIRECT	nucleus	149	40,5	5,6E-2
GOTERM_MF_DIRECT	transferase activity, transferring glycosyl groups	16	4,3	4,3E-3
GOTERM_MF_DIRECT	hydrolase activity, hydrolyzing O-glycosyl compounds	10	2,7	8,1E-3
GOTERM_MF_DIRECT	DNA binding	42	11,4	1,0E-2
GOTERM_MF_DIRECT	sequence-specific DNA binding	17	4,6	2,6E-2
GOTERM_MF_DIRECT	beta-galactosidase activity	3	0,8	2,8E-2
GOTERM_MF_DIRECT	trehalose-phosphatase activity	3	0,8	3,4E-2
GOTERM_MF_DIRECT	zinc ion binding	28	7,6	4,8E-2
GOTERM_MF_DIRECT	RNA-directed DNA polymerase activity	3	0,8	5,0E-2
GOTERM_MF_DIRECT	transcription factor activity, sequence-specific DNA binding	33	9,0	5,0E-2
GOTERM_MF_DIRECT	monooxygenase activity	6	1,6	9,4E-2
INTERPRO	Leucine-rich repeat	16	4,3	2,8E-4
INTERPRO	Leucine-rich repeat, typical subtype	9	2,4	3,7E-3
INTERPRO	Glycoside hydrolase, superfamily	10	2,7	3,9E-3
INTERPRO	Glycoside hydrolase, catalytic domain	9	2,4	4,5E-3
INTERPRO	Domain of unknown function DUF1985	3	0,8	1,1E-2
INTERPRO	DNA-binding WRKY	5	1,4	2,2E-2
INTERPRO	Glycoside hydrolase, family 35, conserved site	3	0,8	2,5E-2
INTERPRO	Reverse transcriptase zinc-binding domain	3	0,8	3,4E-2
INTERPRO	Leucine-rich repeat-containing N-terminal, type 2	8	2,2	3,5E-2
INTERPRO	Trehalose-phosphatase	3	0,8	3,7E-2
INTERPRO	Glycoside hydrolase, family 35	3	0,8	3,7E-2
INTERPRO	HAD-superfamily hydrolase, subfamily IIB	3	0,8	4,4E-2
INTERPRO	Transposase, MuDR, plant	2	0,5	5,7E-2
INTERPRO	Concanavalin A-like lectin/glucanase, subgroup	13	3,5	6,1E-2
INTERPRO	Protein of unknown function DUF761, plant	3	0,8	6,3E-2
INTERPRO	NOP5, N-terminal	2	0,5	7,1E-2
INTERPRO	HAD-like domain	6	1,6	7,8E-2
INTERPRO	Glycosyl transferase, family 14	3	0,8	8,0E-2
INTERPRO	Peptidase A1	4	1,1	8,1E-2
INTERPRO	Nucleosome assembly protein (NAP)	2	0,5	8,5E-2
INTERPRO	Protein of unknown function wound-induced	2	0,5	8,5E-2
INTERPRO	Aspartic peptidase	4	1,1	8,6E-2
INTERPRO	Translation protein SH3-like domain	3	0,8	9,3E-2
INTERPRO	Auxin responsive SAUR protein	4	1,1	9,5E-2
INTERPRO	Nop domain	2	0,5	9,8E-2
INTERPRO	NOSIC	2	0,5	9,8E-2
KEGG_PATHWAY	Plant hormone signal transduction	11	3,0	7,7E-3
KEGG_PATHWAY	Starch and sucrose metabolism	7	1,9	1,3E-2
SMART	LRR_TYP	9	2,4	2,5E-3
SMART	WRKY	5	1,4	1,8E-2
SMART	SM00931	2	0,5	9,3E-2
UP_KEYWORDS	Glycosyltransferase	18	4,9	4,7E-4
UP_KEYWORDS	Apoplast	10	2,7	6,6E-4
UP_KEYWORDS	Glycosidase	14	3,8	7,8E-4
UP_KEYWORDS	Cell wall biogenesis/degradation	14	3,8	4,6E-3
UP_KEYWORDS	Cell wall	9	2,4	2,1E-2
UP_KEYWORDS	Leucine-rich repeat	15	4,1	2,1E-2
UP_KEYWORDS	Hydrolase	46	12,5	2,5E-2
UP_KEYWORDS	Auxin signaling pathway	7	1,9	2,5E-2
UP_KEYWORDS	Stress response	12	3,3	3,0E-2
UP_KEYWORDS	RNA-directed DNA polymerase	3	0,8	3,9E-2
UP_KEYWORDS	Nucleus	58	15,8	4,5E-2
UP_KEYWORDS	Alternative splicing	52	14,1	4,8E-2
UP_KEYWORDS	Activator	12	3,3	5,5E-2
UP_KEYWORDS	Ribosomal protein	11	3,0	5,6E-2
UP_KEYWORDS	DNA-binding	33	9,0	5,6E-2
UP_KEYWORDS	NADP	9	2,4	5,9E-2
UP_KEYWORDS	Transcription	36	9,8	6,3E-2
UP_KEYWORDS	Transcription regulation	35	9,5	7,1E-2
UP_KEYWORDS	Abscisic acid signaling pathway	5	1,4	8,7E-2
UP_KEYWORDS	Ribonucleoprotein	12	3,3	9,7E-2
UP_SEQ_FEATURE	active site:Proton donor	14	3,8	1,8E-5
UP_SEQ_FEATURE	active site:Nucleophile	12	3,3	2,9E-4
UP_SEQ_FEATURE	DNA-binding region:WRKY	5	1,4	1,1E-2
UP_SEQ_FEATURE	region of interest:Substrate binding	6	1,6	3,2E-2
UP_SEQ_FEATURE	repeat:PPR 13	7	1,9	9,0E-2
UP_SEQ_FEATURE	glycosylation site:N-linked (GlcNAc...)	21	5,7	9,8E-2

## Sheet: GO - cluster 7
Supplementary Dataset 1. GO analysis of 8 DEGs clusters (associated with Fig. S5) - Cluster 7
Category	Term	Count	%	P-Value
GOTERM_BP_DIRECT	response to auxin	7	4,8	6,8E-3
GOTERM_BP_DIRECT	signal transduction	8	5,4	1,6E-2
GOTERM_BP_DIRECT	auxin-activated signaling pathway	5	3,4	2,5E-2
GOTERM_BP_DIRECT	response to karrikin	4	2,7	3,8E-2
GOTERM_BP_DIRECT	response to salicylic acid	4	2,7	6,1E-2
GOTERM_BP_DIRECT	response to jasmonic acid	4	2,7	6,2E-2
GOTERM_BP_DIRECT	protein phosphorylation	10	6,8	6,5E-2
GOTERM_BP_DIRECT	plant-type hypersensitive response	3	2,0	6,8E-2
GOTERM_BP_DIRECT	defense response	8	5,4	8,7E-2
GOTERM_BP_DIRECT	secondary shoot formation	2	1,4	9,9E-2
GOTERM_CC_DIRECT	plasma membrane	30	20,4	1,3E-2
GOTERM_CC_DIRECT	plasmodesma	11	7,5	3,6E-2
GOTERM_CC_DIRECT	cytosol	18	12,2	8,7E-2
GOTERM_MF_DIRECT	protein serine/threonine kinase activity	12	8,2	8,9E-3
GOTERM_MF_DIRECT	ATP binding	23	15,6	2,4E-2
GOTERM_MF_DIRECT	transporter activity	6	4,1	5,6E-2
GOTERM_MF_DIRECT	kinase activity	11	7,5	9,4E-2
INTERPRO	Leucine-rich repeat, typical subtype	5	3,4	1,7E-2
INTERPRO	Heavy-metal-associated, conserved site	2	1,4	3,4E-2
INTERPRO	Cation-transporting P-type ATPase, subfamily IB	2	1,4	4,5E-2
INTERPRO	Uncharacterised conserved protein UCP037471	2	1,4	4,5E-2
INTERPRO	Heavy metal-associated domain, HMA	3	2,0	5,6E-2
INTERPRO	DOMON domain	2	1,4	6,7E-2
INTERPRO	Protein kinase, catalytic domain	11	7,5	7,3E-2
INTERPRO	Leucine-rich repeat 3	3	2,0	7,9E-2
INTERPRO	Phox/Bem1p	3	2,0	8,7E-2
INTERPRO	Ribosomal protein S1, RNA-binding domain	2	1,4	8,9E-2
INTERPRO	Protein kinase-like domain	11	7,5	9,1E-2
INTERPRO	Serine/threonine-protein kinase, active site	9	6,1	9,2E-2
INTERPRO	Cytochrome b561/ferric reductase transmembrane	2	1,4	9,4E-2
INTERPRO	Homeodomain-like	6	4,1	9,7E-2
KEGG_PATHWAY	Plant hormone signal transduction	6	4,1	2,7E-2
PIR_SUPERFAMILY	uncharacterized conserved protein	2	1,4	3,5E-2
SMART	LRR_TYP	5	3,4	1,6E-2
SMART	S_TKc	9	6,1	8,2E-2
SMART	B561	2	1,4	8,7E-2
UP_KEYWORDS	Cell membrane	15	10,2	1,7E-3
UP_KEYWORDS	Ubl conjugation	5	3,4	2,3E-2
UP_KEYWORDS	ATP-binding	18	12,2	3,1E-2
UP_KEYWORDS	Nucleotide-binding	20	13,6	3,2E-2
UP_KEYWORDS	Leucine-rich repeat	8	5,4	3,3E-2
UP_KEYWORDS	Glycoprotein	16	10,9	5,0E-2
UP_KEYWORDS	Auxin signaling pathway	4	2,7	6,0E-2
UP_KEYWORDS	Phosphoprotein	14	9,5	8,0E-2
UP_KEYWORDS	Receptor	7	4,8	8,5E-2
UP_KEYWORDS	Oxylipin biosynthesis	2	1,4	9,8E-2
UP_KEYWORDS	Serine/threonine-protein kinase	8	5,4	9,9E-2
UP_SEQ_FEATURE	topological domain:Extracellular	9	6,1	1,6E-3
UP_SEQ_FEATURE	topological domain:Cytoplasmic	9	6,1	1,5E-2
UP_SEQ_FEATURE	repeat:LRR 7	4	2,7	1,9E-2
UP_SEQ_FEATURE	repeat:LRR 6	4	2,7	3,4E-2
UP_SEQ_FEATURE	repeat:LRR 12	3	2,0	4,0E-2
UP_SEQ_FEATURE	repeat:LRR 11	3	2,0	4,9E-2
UP_SEQ_FEATURE	repeat:LRR 10	3	2,0	5,8E-2
UP_SEQ_FEATURE	repeat:LRR 5	4	2,7	6,3E-2
UP_SEQ_FEATURE	domain:Protein kinase	6	4,1	7,0E-2
UP_SEQ_FEATURE	repeat:LRR 9	3	2,0	7,4E-2
UP_SEQ_FEATURE	repeat:LRR 8	3	2,0	8,3E-2
UP_SEQ_FEATURE	binding site:ATP	6	4,1	8,5E-2
UP_SEQ_FEATURE	metal ion-binding site:Magnesium	3	2,0	9,3E-2

## Sheet: GO - cluster 8
Supplementary Dataset 1. GO analysis of 8 DEGs clusters (associated with Fig. S5) - Cluster 8
Category	Term	Count	%	P-Value
GOTERM_BP_DIRECT	phosphorelay signal transduction system	4	2,3	4,3E-3
GOTERM_BP_DIRECT	cytokinin-activated signaling pathway	4	2,3	8,8E-3
GOTERM_BP_DIRECT	protein phosphorylation	12	6,9	2,5E-2
GOTERM_BP_DIRECT	response to cytokinin	5	2,9	3,1E-2
GOTERM_BP_DIRECT	response to other organism	3	1,7	4,9E-2
GOTERM_BP_DIRECT	response to chitin	4	2,3	5,5E-2
GOTERM_BP_DIRECT	negative regulation of leaf senescence	2	1,1	6,9E-2
GOTERM_CC_DIRECT	cell wall	9	5,1	3,7E-2
GOTERM_CC_DIRECT	plasma membrane	32	18,3	7,3E-2
GOTERM_CC_DIRECT	microtubule	4	2,3	8,6E-2
GOTERM_MF_DIRECT	protein binding	25	14,3	2,7E-3
GOTERM_MF_DIRECT	phosphorelay response regulator activity	3	1,7	2,4E-2
GOTERM_MF_DIRECT	transporter activity	7	4,0	3,3E-2
GOTERM_MF_DIRECT	ATP binding	24	13,7	5,9E-2
INTERPRO	CheY-like superfamily	4	2,3	3,0E-3
INTERPRO	Signal transduction response regulator, receiver domain	4	2,3	3,2E-3
INTERPRO	Protein kinase, catalytic domain	14	8,0	2,3E-2
INTERPRO	Protein kinase-like domain	14	8,0	3,1E-2
INTERPRO	Nucleic acid-binding, OB-fold	4	2,3	5,8E-2
INTERPRO	Serine/threonine-protein kinase, active site	10	5,7	9,7E-2
KEGG_PATHWAY	Carbon metabolism	6	3,4	1,1E-2
KEGG_PATHWAY	Biosynthesis of antibiotics	7	4,0	2,4E-2
SMART	REC	4	2,3	3,1E-3
SMART	S_TKc	11	6,3	8,0E-2
UP_KEYWORDS	Transferase	34	19,4	2,5E-3
UP_KEYWORDS	Cytokinin signaling pathway	4	2,3	3,0E-3
UP_KEYWORDS	Kinase	17	9,7	8,1E-3
UP_KEYWORDS	Two-component regulatory system	3	1,7	3,1E-2
UP_KEYWORDS	ATP-binding	20	11,4	3,7E-2
UP_KEYWORDS	Serine/threonine-protein kinase	10	5,7	4,2E-2
UP_KEYWORDS	Nucleotide-binding	22	12,6	4,4E-2
UP_KEYWORDS	Protein phosphatase	4	2,3	4,5E-2
UP_KEYWORDS	Cytoskeleton	5	2,9	6,9E-2
UP_KEYWORDS	Cell wall	5	2,9	7,4E-2
UP_KEYWORDS	Microtubule	4	2,3	8,6E-2
UP_SEQ_FEATURE	domain:Response regulatory	3	1,7	2,1E-2
UP_SEQ_FEATURE	nucleotide phosphate-binding region:ATP	11	6,3	3,2E-2
UP_SEQ_FEATURE	domain:Protein kinase	7	4,0	6,5E-2
