# Supplementary material for: Comparative phenotypic and transcriptomic analyses unravel conserved and distinct mechanisms underlying shade avoidance syndrome in Brassicaceae vegetables
Source: BMC Genomics. 2021 Oct 25;22:760. doi: 10.1186/s12864-021-08076-1 (PMC8546956; doi:10.1186/s12864-021-08076-1)
Supplement: Supplementary file 3 — Additional file 3. Supplementary Dataset 2 listing 139 and 297 common DEGs (associated with Fig. 3). [file 12864_2021_8076_MOESM3_ESM.xlsx]

## Sheet: Supplementary Dataset 2a
Supplementary Dataset 2. Lists of 139 (a) and 297 (b) common DEGs (associated with Fig. 3)
Contig	TAIR Gene ID	GO
c43058_g1_i1	AT4G27410	TAIR|locus:2124014 - symbol:RD26 "AT4G27410" species:3702 "Arabidopsis thaliana" [GO:0003677 "DNA binding" evidence=IEA] [GO:0005634 "nucleus" evidence=ISM;IEA;IDA] [GO:0006351 "transcription, DNA-templated" evidence=IEA] [GO:0006355 "regulation of transcription, DNA-templated" evidence=IEA] [GO:0007275 "multicellular organism development" evidence=ISS] [GO:0003700 "DNA binding transcription fact…
c53548_g1_i1	AT3G25717	TAIR|locus:1005716552 - symbol:RTFL16 "AT3G25717" species:3702 "Arabidopsis thaliana" [GO:0003674 "molecular_function" evidence=ND] [GO:0005739 "mitochondrion" evidence=ISM] [GO:0048367 "shoot system development" evidence=ISS] TAIR:locus:1005716552 InterPro:IPR012552 Proteomes:UP000006548 EMBL:CP002686 GO:GO:0048367 Pfam:PF08137 HOGENOM:HOG000142474 EMBL:BK001749 RefSeq:NP_850631.2 UniGene:At.441…
c56348_g1_i1	AT3G47340	TAIR|locus:2099580 - symbol:ASN1 "AT3G47340" species:3702 "Arabidopsis thaliana" [GO:0004066 "asparagine synthase (glutamine-hydrolyzing) activity" evidence=IEA;ISS;IBA] [GO:0005524 "ATP binding" evidence=IEA] [GO:0005737 "cytoplasm" evidence=ISM] [GO:0006529 "asparagine biosynthetic process" evidence=IEA;IGI] [GO:0006541 "glutamine metabolic process" evidence=IEA] [GO:0042803 "protein homodimeri…
c28419_g1_i1	AT4G32280	TAIR|locus:2116505 - symbol:IAA29 "AT4G32280" species:3702 "Arabidopsis thaliana" [GO:0005634 "nucleus" evidence=ISM;IEA] [GO:0006351 "transcription, DNA-templated" evidence=IEA] [GO:0006355 "regulation of transcription, DNA-templated" evidence=IEA] [GO:0009734 "auxin-activated signaling pathway" evidence=IEA] [GO:0003700 "DNA binding transcription factor activity" evidence=ISS] [GO:0009733 "resp…
c54908_g1_i1	AT1G71390	TAIR|locus:2825389 - symbol:RLP11 "AT1G71390" species:3702 "Arabidopsis thaliana" [GO:0006952 "defense response" evidence=ISS] [GO:0007165 "signal transduction" evidence=IC] Pfam:PF00560 InterPro:IPR001611 Pfam:PF13855 InterPro:IPR003591 TAIR:locus:2825389 GO:GO:0016021 EMBL:CP002684 Proteomes:UP000006548 eggNOG:KOG0619 eggNOG:COG4886 Gene3D:3.80.10.10 InterPro:IPR032675 SMART:SM00369 SUPFAM:SSF5…
c65925_g1_i1	AT4G04960	TAIR|locus:2138381 - symbol:LecRK-VII.1 "AT4G04960" species:3702 "Arabidopsis thaliana" [GO:0004672 "protein kinase activity" evidence=IEA] [GO:0004674 "protein serine/threonine kinase activity" evidence=IEA] [GO:0005524 "ATP binding" evidence=IEA] [GO:0005886 "plasma membrane" evidence=ISM;IBA] [GO:0006468 "protein phosphorylation" evidence=IEA] [GO:0016021 "integral component of membrane" evide…
c53627_g2_i1	AT5G66580	TAIR|locus:2154955 - symbol:AT5G66580 "AT5G66580" species:3702 "Arabidopsis thaliana" [GO:0003674 "molecular_function" evidence=ND] [GO:0005575 "cellular_component" evidence=ND] TAIR:locus:2154955 Proteomes:UP000006548 EMBL:CP002688 EMBL:AB013389 InterPro:IPR025322 Pfam:PF14009 EMBL:BT004188 EMBL:BT005394 RefSeq:NP_201459.1 UniGene:At.28862 UniGene:At.74293 STRING:3702.AT5G66580.1 EnsemblPlants:A…
c68344_g1_i1	AT5G67360	TAIR|locus:2158187 - symbol:ARA12 species:3702 "Arabidopsis thaliana" [GO:0005576 "extracellular region" evidence=ISM;IDA] [GO:0006508 "proteolysis" evidence=IEA;ISS] [GO:0004252 "serine-type endopeptidase activity" evidence=IDA] [GO:0005618 "cell wall" evidence=IDA] [GO:0009505 "plant-type cell wall" evidence=IDA] [GO:0010214 "seed coat development" evidence=IMP] [GO:0048359 "mucilage metabolic …
c40620_g1_i2	AT4G13820	TAIR|locus:2119445 - symbol:AT4G13820 species:3702 "Arabidopsis thaliana" [GO:0005886 "plasma membrane" evidence=ISM] [GO:0016301 "kinase activity" evidence=ISS] [GO:0007165 "signal transduction" evidence=IC] Pfam:PF00560 InterPro:IPR001611 TAIR:locus:2119445 Proteomes:UP000006548 EMBL:CP002687 eggNOG:KOG0619 eggNOG:COG4886 Gene3D:3.80.10.10 InterPro:IPR032675 SUPFAM:SSF52058 InterPro:IPR013210 P…
c65321_g1_i1	AT4G26690	TAIR|locus:2116377 - symbol:SHV3 "SHAVEN 3" species:3702 "Arabidopsis thaliana" [GO:0005886 "plasma membrane" evidence=ISM;IDA] [GO:0006071 "glycerol metabolic process" evidence=IEA;ISS] [GO:0006629 "lipid metabolic process" evidence=IEA] [GO:0008889 "glycerophosphodiester phosphodiesterase activity" evidence=IEA;ISS] [GO:0016301 "kinase activity" evidence=ISS] [GO:0009932 "cell tip growth" evide…
c8003_g1_i2	AT1G75450	TAIR|locus:2018437 - symbol:CKX5 "cytokinin oxidase 5" species:3702 "Arabidopsis thaliana" [GO:0005576 "extracellular region" evidence=ISM;TAS] [GO:0005615 "extracellular space" evidence=IEA] [GO:0009690 "cytokinin metabolic process" evidence=IEA] [GO:0009823 "cytokinin catabolic process" evidence=ISS;TAS] [GO:0016614 "oxidoreductase activity, acting on CH-OH group of donors" evidence=IEA] [GO:00…
c15403_g1_i1	AT1G74190	TAIR|locus:2019662 - symbol:RLP15 "AT1G74190" species:3702 "Arabidopsis thaliana" [GO:0016021 "integral component of membrane" evidence=IEA] [GO:0007165 "signal transduction" evidence=IC] InterPro:IPR001611 Pfam:PF13855 InterPro:IPR003591 TAIR:locus:2019662 GO:GO:0016021 EMBL:CP002684 Proteomes:UP000006548 eggNOG:KOG0619 eggNOG:COG4886 Gene3D:3.80.10.10 InterPro:IPR032675 SMART:SM00369 SUPFAM:SSF…
c5405_g1_i1	AT1G64260	TAIR|locus:2014230 - symbol:AT1G64260 "AT1G64260" species:3702 "Arabidopsis thaliana" [GO:0005575 "cellular_component" evidence=ND] [GO:0008150 "biological_process" evidence=ND] [GO:0008270 "zinc ion binding" evidence=IEA] InterPro:IPR006564 InterPro:IPR007527 Pfam:PF04434 PROSITE:PS50966 SMART:SM00575 InterPro:IPR004332 TAIR:locus:2014230 EMBL:CP002684 Proteomes:UP000006548 GO:GO:0008270 EMBL:AC…
c62933_g1_i1	AT3G07350	TAIR|locus:2079691 - symbol:AT3G07350 "AT3G07350" species:3702 "Arabidopsis thaliana" [GO:0005524 "ATP binding" evidence=IEA] [GO:0005739 "mitochondrion" evidence=ISM] [GO:0008150 "biological_process" evidence=ND] TAIR:locus:2079691 Proteomes:UP000006548 GO:GO:0005524 EMBL:CP002686 EMBL:AC009853 InterPro:IPR006502 PANTHER:PTHR31579 Pfam:PF04720 TIGRFAMs:TIGR01615 EMBL:AY045938 EMBL:AY113868 RefSe…
c53506_g1_i2	AT3G51400	TAIR|locus:2081800 - symbol:AT3G51400 "AT3G51400" species:3702 "Arabidopsis thaliana" [GO:0003674 "molecular_function" evidence=ND] [GO:0005739 "mitochondrion" evidence=ISM] [GO:0008150 "biological_process" evidence=ND] TAIR:locus:2081800 Proteomes:UP000006548 EMBL:CP002686 EMBL:AL133452 UniGene:At.35395 UniGene:At.75576 InterPro:IPR004320 Pfam:PF03087 EMBL:BT025720 PIR:T45771 RefSeq:NP_190708.1 …
c6441_g1_i1	AT2G13770	TAIR|locus:2040446 - symbol:AT2G13770 "AT2G13770" species:3702 "Arabidopsis thaliana" [GO:0005575 "cellular_component" evidence=ND] [GO:0016788 "hydrolase activity, acting on ester bonds" evidence=IEA] InterPro:IPR006912 Pfam:PF04827 TAIR:locus:2040446 Proteomes:UP000006548 EMBL:CP002685 GO:GO:0016788 EMBL:DQ446492 RefSeq:NP_178997.2 UniGene:At.52730 EnsemblPlants:AT2G13770.1 GeneID:815861 Gramen…
c41229_g1_i1	AT5G04930	TAIR|locus:3355727 - symbol:ALA1 "AT5G04930" species:3702 "Arabidopsis thaliana" [GO:0000287 "magnesium ion binding" evidence=IEA] [GO:0004012 "phospholipid-translocating ATPase activity" evidence=IBA] [GO:0005524 "ATP binding" evidence=IEA] [GO:0005789 "endoplasmic reticulum membrane" evidence=IEA] [GO:0015662 "ATPase activity, coupled to transmembrane movement of ions, phosphorylative mechanism…
c4976_g1_i1	AT5G56870	TAIR|locus:2170282 - symbol:BGAL4 "AT5G56870" species:3702 "Arabidopsis thaliana" [GO:0004565 "beta-galactosidase activity" evidence=ISS;TAS] [GO:0005576 "extracellular region" evidence=ISM] [GO:0005618 "cell wall" evidence=IBA] [GO:0005773 "vacuole" evidence=IBA] [GO:0005975 "carbohydrate metabolic process" evidence=IEA] [GO:0048046 "apoplast" evidence=IEA] InterPro:IPR001944 InterPro:IPR019801 …
c40306_g1_i1	AT4G32300	TAIR|locus:2116525 - symbol:SD2-5 "AT4G32300" species:3702 "Arabidopsis thaliana" [GO:0004674 "protein serine/threonine kinase activity" evidence=IBA] [GO:0005524 "ATP binding" evidence=IEA] [GO:0005886 "plasma membrane" evidence=ISM;IBA;IDA] [GO:0016021 "integral component of membrane" evidence=IEA] [GO:0016301 "kinase activity" evidence=ISS] [GO:0030246 "carbohydrate binding" evidence=IEA;ISS] …
c24816_g1_i1	AT1G25440	TAIR|locus:2031180 - symbol:BBX15 "AT1G25440" species:3702 "Arabidopsis thaliana" [GO:0005634 "nucleus" evidence=ISM;IEA] [GO:0008270 "zinc ion binding" evidence=IEA;ISS] [GO:0003700 "DNA binding transcription factor activity" evidence=ISS] [GO:0006355 "regulation of transcription, DNA-templated" evidence=IBA;TAS] [GO:0016020 "membrane" evidence=IDA] [GO:0005515 "protein binding" evidence=IPI] In…
c27393_g1_i1	AT3G24255	TAIR|locus:2829273 - symbol:AT3G24255 species:3702 "Arabidopsis thaliana" [GO:0005634 "nucleus" evidence=ISM] [GO:0008150 "biological_process" evidence=ND] TAIR:locus:2829273 Proteomes:UP000006548 EMBL:CP002686 eggNOG:KOG1075 eggNOG:ENOG410Y65V GO:GO:0003964 InterPro:IPR026960 Pfam:PF13966 UniGene:At.5358 UniGene:At.66479 OrthoDB:EOG09360F59 RefSeq:NP_189068.2 ProteinModelPortal:F4J6J5 SMR:F4J6J5…
c50152_g1_i1	AT1G43760	TAIR|locus:2029122 - symbol:AT1G43760 "AT1G43760" species:3702 "Arabidopsis thaliana" [GO:0003674 "molecular_function" evidence=ND] [GO:0005575 "cellular_component" evidence=ND] [GO:0008150 "biological_process" evidence=ND] TAIR:locus:2029122 EMBL:CP002684 Proteomes:UP000006548 Gene3D:3.60.10.10 InterPro:IPR036691 SUPFAM:SSF56219 eggNOG:KOG1075 eggNOG:ENOG410Y65V RefSeq:NP_175044.1 UniGene:At.520…
c57013_g1_i3	AT1G29450	TAIR|locus:2013608 - symbol:SAUR64 "AT1G29450" species:3702 "Arabidopsis thaliana" [GO:0003674 "molecular_function" evidence=ND] [GO:0005739 "mitochondrion" evidence=ISM] [GO:0005886 "plasma membrane" evidence=IEA] [GO:0007275 "multicellular organism development" evidence=IEA] [GO:0009733 "response to auxin" evidence=ISS] [GO:0009734 "auxin-activated signaling pathway" evidence=IEA] [GO:0009926 "…
c30663_g1_i1	AT4G16780	TAIR|locus:2129136 - symbol:HB-2 "AT4G16780" species:3702 "Arabidopsis thaliana" [GO:0003677 "DNA binding" evidence=ISS] [GO:0005634 "nucleus" evidence=ISM;ISS;IDA] [GO:0006351 "transcription, DNA-templated" evidence=IEA] [GO:0006355 "regulation of transcription, DNA-templated" evidence=ISS] [GO:0009585 "red, far-red light phototransduction" evidence=IEA] [GO:0008283 "cell proliferation" evidence…
c25996_g1_i2	AT2G46330	TAIR|locus:2039079 - symbol:AGP16 "AT2G46330" species:3702 "Arabidopsis thaliana" [GO:0005886 "plasma membrane" evidence=ISM;IEA] [GO:0031225 "anchored component of membrane" evidence=TAS] TAIR:locus:2039079 Proteomes:UP000006548 GO:GO:0005886 EMBL:CP002685 GO:GO:0031225 EMBL:AF195897 EMBL:AC005397 EMBL:AC006526 EMBL:AF410276 EMBL:AY097370 EMBL:AY085631 PIR:E84901 RefSeq:NP_566070.3 UniGene:At.48…
c64059_g1_i2	AT3G48260	TAIR|locus:504955638 - symbol:WNK3 "AT3G48260" species:3702 "Arabidopsis thaliana" [GO:0004674 "protein serine/threonine kinase activity" evidence=IEA;IBA] [GO:0005524 "ATP binding" evidence=IEA] [GO:0005634 "nucleus" evidence=ISM] [GO:0005829 "cytosol" evidence=IBA] [GO:0006468 "protein phosphorylation" evidence=IEA;TAS] [GO:0016301 "kinase activity" evidence=ISS] [GO:0035556 "intracellular sign…
c67272_g2_i1	AT5G59010	TAIR|locus:2154538 - symbol:BSK5 "AT5G59010" species:3702 "Arabidopsis thaliana" [GO:0004675 "transmembrane receptor protein serine/threonine kinase activity" evidence=IBA] [GO:0005886 "plasma membrane" evidence=ISM;IDA] [GO:0006468 "protein phosphorylation" evidence=IBA] [GO:0007166 "cell surface receptor signaling pathway" evidence=IBA] [GO:0009742 "brassinosteroid mediated signaling pathway" e…
c30679_g1_i1	AT5G12050	TAIR|locus:2143049 - symbol:BG1 "AT5G12050" species:3702 "Arabidopsis thaliana" [GO:0003674 "molecular_function" evidence=ND] [GO:0005634 "nucleus" evidence=ISM] [GO:0009734 "auxin-activated signaling pathway" evidence=IEA] [GO:0007623 "circadian rhythm" evidence=IEP] TAIR:locus:2143049 Proteomes:UP000006548 GO:GO:0005886 EMBL:CP002688 GO:GO:0007623 GO:GO:0009734 GO:GO:0060918 HOGENOM:HOG00024342…
c68755_g2_i2	AT1G04180	TAIR|locus:2020250 - symbol:YUC9 "AT1G04180" species:3702 "Arabidopsis thaliana" [GO:0004497 "monooxygenase activity" evidence=ISS] [GO:0004499 "N,N-dimethylaniline monooxygenase activity" evidence=IEA] [GO:0009851 "auxin biosynthetic process" evidence=IEA] [GO:0050660 "flavin adenine dinucleotide binding" evidence=IEA] [GO:0050661 "NADP binding" evidence=IEA] [GO:0055114 "oxidation-reduction pro…
c56933_g1_i1	AT4G35770	TAIR|locus:2128038 - symbol:SEN1 "AT4G35770" species:3702 "Arabidopsis thaliana" [GO:0003674 "molecular_function" evidence=ND] [GO:0007568 "aging" evidence=IEP;ISS] [GO:0009507 "chloroplast" evidence=ISM;IDA] [GO:0009579 "thylakoid" evidence=IEA] [GO:0006979 "response to oxidative stress" evidence=IEP] [GO:0009611 "response to wounding" evidence=IEP] [GO:0009753 "response to jasmonic acid" eviden…
c27359_g1_i3	AT2G44910	TAIR|locus:2055028 - symbol:HB4 "AT2G44910" species:3702 "Arabidopsis thaliana" [GO:0003677 "DNA binding" evidence=ISS] [GO:0005634 "nucleus" evidence=ISM;IEA;ISS] [GO:0006351 "transcription, DNA-templated" evidence=IEA] [GO:0006355 "regulation of transcription, DNA-templated" evidence=ISS;IMP] [GO:0043565 "sequence-specific DNA binding" evidence=IEA] [GO:0003700 "DNA binding transcription factor…
c6057_g1_i1	AT5G59760	TAIR|locus:2174309 - symbol:AT5G59760 "AT5G59760" species:3702 "Arabidopsis thaliana" [GO:0003674 "molecular_function" evidence=ND] [GO:0005575 "cellular_component" evidence=ND] [GO:0008150 "biological_process" evidence=ND] TAIR:locus:2174309 Proteomes:UP000006548 EMBL:CP002688 InterPro:IPR012862 PANTHER:PTHR33431 Pfam:PF07795 EMBL:AY954878 RefSeq:NP_200784.2 UniGene:At.70697 EnsemblPlants:AT5G59…
c67700_g1_i2	AT3G14440	TAIR|locus:2091652 - symbol:NCED3 "nine-cis-epoxycarotenoid dioxygenase 3" species:3702 "Arabidopsis thaliana" [GO:0009507 "chloroplast" evidence=ISM] [GO:0046872 "metal ion binding" evidence=IEA] [GO:0055114 "oxidation-reduction process" evidence=IEA] [GO:0009414 "response to water deprivation" evidence=IMP] [GO:0045549 "9-cis-epoxycarotenoid dioxygenase activity" evidence=ISS;IDA] [GO:0009535 "…
c37848_g1_i1	AT5G44260	TAIR|locus:2158685 - symbol:TZF5 "AT5G44260" species:3702 "Arabidopsis thaliana" [GO:0003676 "nucleic acid binding" evidence=ISS] [GO:0003677 "DNA binding" evidence=IEA] [GO:0005634 "nucleus" evidence=ISM] [GO:0046872 "metal ion binding" evidence=IEA] [GO:0003700 "DNA binding transcription factor activity" evidence=ISS] [GO:0000932 "P-body" evidence=IDA] [GO:0005515 "protein binding" evidence=IPI…
c36913_g1_i1	AT5G64570	TAIR|locus:2174809 - symbol:XYL4 "AT5G64570" species:3702 "Arabidopsis thaliana" [GO:0004553 "hydrolase activity, hydrolyzing O-glycosyl compounds" evidence=IEA;ISS] [GO:0005576 "extracellular region" evidence=ISM] [GO:0005975 "carbohydrate metabolic process" evidence=IEA] [GO:0009044 "xylan 1,4-beta-xylosidase activity" evidence=IDA] [GO:0045493 "xylan catabolic process" evidence=IDA] [GO:000561…
c56000_g1_i1	AT3G57520	TAIR|locus:2103488 - symbol:SIP2 "AT3G57520" species:3702 "Arabidopsis thaliana" [GO:0003824 "catalytic activity" evidence=IEA] [GO:0004553 "hydrolase activity, hydrolyzing O-glycosyl compounds" evidence=ISS] [GO:0005737 "cytoplasm" evidence=ISM] [GO:0006979 "response to oxidative stress" evidence=IEP] [GO:0080167 "response to karrikin" evidence=IEP] [GO:0034484 "raffinose catabolic process" evid…
c50063_g2_i1	AT3G29635	TAIR|locus:2093645 - symbol:AT3G29635 "AT3G29635" species:3702 "Arabidopsis thaliana" [GO:0016740 "transferase activity" evidence=ISS] [GO:0016747 "transferase activity, transferring acyl groups other than amino-acyl groups" evidence=IEA] InterPro:IPR003480 Pfam:PF02458 TAIR:locus:2093645 Proteomes:UP000006548 EMBL:CP002686 HOGENOM:HOG000237788 OrthoDB:EOG09360GG6 GO:GO:0016747 EMBL:AP000606 eggN…
c10943_g1_i1	AT2G46150	TAIR|locus:2062917 - symbol:AT2G46150 "AT2G46150" species:3702 "Arabidopsis thaliana" [GO:0003674 "molecular_function" evidence=ND] [GO:0008150 "biological_process" evidence=ND] [GO:0016021 "integral component of membrane" evidence=IEA] [GO:0005886 "plasma membrane" evidence=IDA] InterPro:IPR004864 TAIR:locus:2062917 GO:GO:0016021 Proteomes:UP000006548 GO:GO:0005886 Gene3D:2.60.40.10 InterPro:IPR…
c30511_g1_i1	AT1G13740	TAIR|locus:2023860 - symbol:AFP2 "ABI five binding protein 2" species:3702 "Arabidopsis thaliana" [GO:0005634 "nucleus" evidence=ISM;IDA] [GO:0007165 "signal transduction" evidence=IEA] [GO:0009414 "response to water deprivation" evidence=IMP] [GO:0009737 "response to abscisic acid" evidence=IMP] [GO:0005515 "protein binding" evidence=IPI] InterPro:IPR031307 TAIR:locus:2023860 EMBL:CP002684 Prote…
c63834_g1_i2	AT5G36100	TAIR|locus:2158951 - symbol:AT5G36100 "AT5G36100" species:3702 "Arabidopsis thaliana" [GO:0003674 "molecular_function" evidence=ND] [GO:0005634 "nucleus" evidence=ISM] [GO:0008150 "biological_process" evidence=ND] TAIR:locus:2158951 GO:GO:0016021 Proteomes:UP000006548 EMBL:CP002688 eggNOG:ENOG410J3X6 eggNOG:ENOG410ZF20 RefSeq:NP_198459.4 UniGene:At.55153 SMR:F4K2W9 STRING:3702.AT5G36100.1 PaxDb:F…
c33454_g1_i1	AT1G18460	TAIR|locus:2014159 - symbol:AT1G18460 species:3702 "Arabidopsis thaliana" [GO:0005576 "extracellular region" evidence=ISM] [GO:0006629 "lipid metabolic process" evidence=IEA] [GO:0016021 "integral component of membrane" evidence=IEA] [GO:0016298 "lipase activity" evidence=ISS] [GO:0016787 "hydrolase activity" evidence=IEA] InterPro:IPR006693 Pfam:PF04083 InterPro:IPR029058 TAIR:locus:2014159 GO:G…
c65087_g1_i1	AT2G23170	TAIR|locus:2058588 - symbol:GH3.3 species:3702 "Arabidopsis thaliana" [GO:0005737 "cytoplasm" evidence=ISM] [GO:0009733 "response to auxin" evidence=ISS] [GO:0010252 "auxin homeostasis" evidence=TAS] [GO:0010279 "indole-3-acetic acid amido synthetase activity" evidence=IDA] TAIR:locus:2058588 Pfam:PF03321 Proteomes:UP000006548 EMBL:CP002685 Reactome:R-ATH-6798695 EMBL:AC002391 GO:GO:0010252 UniGe…
c38983_g1_i1	AT5G21170	TAIR|locus:2178963 - symbol:AKINBETA1 "AT5G21170" species:3702 "Arabidopsis thaliana" [GO:0004679 "AMP-activated protein kinase activity" evidence=ISS] [GO:0005524 "ATP binding" evidence=IEA] [GO:0005737 "cytoplasm" evidence=ISM] [GO:0005975 "carbohydrate metabolic process" evidence=IEA] [GO:0006633 "fatty acid biosynthetic process" evidence=IEA] [GO:0016301 "kinase activity" evidence=IEA] [GO:00…
c14400_g1_i1	AT3G55500	TAIR|locus:2099991 - symbol:EXPA16 "AT3G55500" species:3702 "Arabidopsis thaliana" [GO:0005576 "extracellular region" evidence=ISM;IEA] [GO:0005618 "cell wall" evidence=IEA] [GO:0009664 "plant-type cell wall organization" evidence=IEA] [GO:0009826 "unidimensional cell growth" evidence=ISS;NAS] [GO:0009828 "plant-type cell wall loosening" evidence=ISS;NAS] [GO:0009831 "plant-type cell wall modific…
c65499_g1_i5	AT3G01290	TAIR|locus:2100242 - symbol:HIR2 "hypersensitive induced reaction 2" species:3702 "Arabidopsis thaliana" [GO:0005886 "plasma membrane" evidence=ISM;IDA] [GO:0005739 "mitochondrion" evidence=IDA] [GO:0005773 "vacuole" evidence=IDA] [GO:0005774 "vacuolar membrane" evidence=IDA] [GO:0016020 "membrane" evidence=IDA] [GO:0009506 "plasmodesma" evidence=IDA] [GO:0002239 "response to oomycetes" evidence=…
c48516_g1_i1	AT3G02140	TAIR|locus:2076502 - symbol:TMAC2 "AT3G02140" species:3702 "Arabidopsis thaliana" [GO:0003674 "molecular_function" evidence=ND] [GO:0005634 "nucleus" evidence=ISM;IDA] [GO:0007165 "signal transduction" evidence=IEA] [GO:0009651 "response to salt stress" evidence=IEP] [GO:0009737 "response to abscisic acid" evidence=IEP] [GO:0009788 "negative regulation of abscisic acid-activated signaling pathway…
c63652_g4_i1	AT1G02400	TAIR|locus:2204823 - symbol:GA2OX6 "gibberellin 2-oxidase 6" species:3702 "Arabidopsis thaliana" [GO:0005737 "cytoplasm" evidence=ISM] [GO:0009686 "gibberellin biosynthetic process" evidence=IEA] [GO:0046872 "metal ion binding" evidence=IEA] [GO:0055114 "oxidation-reduction process" evidence=IEA] [GO:0009639 "response to red or far red light" evidence=IEP] [GO:0045487 "gibberellin catabolic proce…
c45649_g1_i1	AT1G06410	TAIR|locus:2202290 - symbol:TPS7 "AT1G06410" species:3702 "Arabidopsis thaliana" [GO:0004805 "trehalose-phosphatase activity" evidence=IGI;ISS;IMP] [GO:0005634 "nucleus" evidence=ISM] [GO:0005992 "trehalose biosynthetic process" evidence=ISS;IBA] [GO:0016757 "transferase activity, transferring glycosyl groups" evidence=ISS] [GO:0016791 "phosphatase activity" evidence=IBA] [GO:0070413 "trehalose m…
c15853_g1_i1	AT4G09490	TAIR|locus:2133717 - symbol:AT4G09490 "AT4G09490" species:3702 "Arabidopsis thaliana" [GO:0003676 "nucleic acid binding" evidence=IEA;ISS] [GO:0004523 "RNA-DNA hybrid ribonuclease activity" evidence=IEA;ISS] [GO:0005576 "extracellular region" evidence=ISM] [GO:0016740 "transferase activity" evidence=IEA] InterPro:IPR002156 InterPro:IPR036397 PROSITE:PS50879 InterPro:IPR012337 TAIR:locus:2133717 P…
c43205_g1_i2	AT1G74310	TAIR|locus:2019667 - symbol:HSP101 "AT1G74310" species:3702 "Arabidopsis thaliana" [GO:0005524 "ATP binding" evidence=IEA;ISS] [GO:0005634 "nucleus" evidence=IEA] [GO:0005737 "cytoplasm" evidence=ISM] [GO:0005829 "cytosol" evidence=IEA] [GO:0016887 "ATPase activity" evidence=ISS] [GO:0019538 "protein metabolic process" evidence=IEA] [GO:0009408 "response to heat" evidence=IEP;IGI;IMP] [GO:0043335…
c57179_g1_i1	AT4G01960	TAIR|locus:2141420 - symbol:AT4G01960 "AT4G01960" species:3702 "Arabidopsis thaliana" [GO:0003674 "molecular_function" evidence=ND] [GO:0005634 "nucleus" evidence=ISM] [GO:0008150 "biological_process" evidence=ND] [GO:0016021 "integral component of membrane" evidence=IEA] TAIR:locus:2141420 GO:GO:0016021 Proteomes:UP000006548 EMBL:CP002687 EMBL:AC007138 EMBL:AL161493 EMBL:AY085131 EMBL:BT024626 E…
c8601_g1_i1	AT4G24230	TAIR|locus:2135947 - symbol:ACBP3 "AT4G24230" species:3702 "Arabidopsis thaliana" [GO:0000062 "fatty-acyl-CoA binding" evidence=ISS;IDA] [GO:0005576 "extracellular region" evidence=ISM;IDA] [GO:0008289 "lipid binding" evidence=IEA] [GO:0005615 "extracellular space" evidence=IDA] [GO:0015908 "fatty acid transport" evidence=TAS] [GO:0006952 "defense response" evidence=IEP] [GO:0042742 "defense resp…
c27763_g1_i1	AT4G27470	TAIR|locus:2124004 - symbol:RMA3 "RING membrane-anchor 3" species:3702 "Arabidopsis thaliana" [GO:0005634 "nucleus" evidence=ISM] [GO:0008270 "zinc ion binding" evidence=ISS] [GO:0016021 "integral component of membrane" evidence=IEA] [GO:0036513 "Derlin-1 retrotranslocation complex" evidence=IBA] [GO:0044390 "ubiquitin-like protein conjugating enzyme binding" evidence=IBA] [GO:0046872 "metal ion …
c55466_g1_i2	AT1G59725	TAIR|locus:2825170 - symbol:AT1G59725 species:3702 "Arabidopsis thaliana" [GO:0005737 "cytoplasm" evidence=ISM] [GO:0006457 "protein folding" evidence=IEA;ISS] [GO:0051082 "unfolded protein binding" evidence=IEA] InterPro:IPR008971 InterPro:IPR002939 InterPro:IPR001623 InterPro:IPR018253 Pfam:PF00226 TAIR:locus:2825170 EMBL:CP002684 Proteomes:UP000006548 GO:GO:0006457 GO:GO:0051082 EMBL:AC007258 …
c68072_g1_i2	AT5G02760	TAIR|locus:2151256 - symbol:APD7 "AT5G02760" species:3702 "Arabidopsis thaliana" [GO:0004722 "protein serine/threonine phosphatase activity" evidence=IEA;ISS] [GO:0005634 "nucleus" evidence=ISM] [GO:0006470 "protein dephosphorylation" evidence=IEA] [GO:0046872 "metal ion binding" evidence=IEA] [GO:0005515 "protein binding" evidence=IPI] [GO:0005737 "cytoplasm" evidence=IDA] [GO:0016791 "phosphata…
c9561_g2_i1	AT3G53810	TAIR|locus:2084375 - symbol:LecRK-IV.2 "AT3G53810" species:3702 "Arabidopsis thaliana" [GO:0004674 "protein serine/threonine kinase activity" evidence=IEA] [GO:0005524 "ATP binding" evidence=IEA] [GO:0005886 "plasma membrane" evidence=ISM] [GO:0006468 "protein phosphorylation" evidence=IEA] [GO:0016021 "integral component of membrane" evidence=IEA] [GO:0016301 "kinase activity" evidence=ISS] [GO:…
c11740_g1_i1	AT1G75750	TAIR|locus:2005634 - symbol:GASA1 "AT1G75750" species:3702 "Arabidopsis thaliana" [GO:0004672 "protein kinase activity" evidence=IEA] [GO:0005524 "ATP binding" evidence=IEA] [GO:0005576 "extracellular region" evidence=ISM;IEA] [GO:0006468 "protein phosphorylation" evidence=IEA] [GO:0009740 "gibberellic acid mediated signaling pathway" evidence=IEA] [GO:0016021 "integral component of membrane" evi…
c44327_g1_i2	AT4G04650	TAIR|locus:2135059 - symbol:AT4G04650 "AT4G04650" species:3702 "Arabidopsis thaliana" [GO:0003964 "RNA-directed DNA polymerase activity" evidence=IEA] [GO:0009409 "response to cold" evidence=IEP] [GO:0010319 "stromule" evidence=IDA] InterPro:IPR011009 TAIR:locus:2135059 Proteomes:UP000006548 GO:GO:0009409 EMBL:CP002687 SUPFAM:SSF56112 EMBL:AL161501 GO:GO:0010319 EMBL:AF149414 eggNOG:KOG1075 eggNO…
c63025_g1_i1	AT1G21670	TAIR|locus:2036982 - symbol:AT1G21670 species:3702 "Arabidopsis thaliana" [GO:0005576 "extracellular region" evidence=ISM] [GO:0005618 "cell wall" evidence=IDA] [GO:0009505 "plant-type cell wall" evidence=IDA] TAIR:locus:2036982 EMBL:CP002684 Proteomes:UP000006548 GO:GO:0005618 InterPro:IPR011659 Pfam:PF07676 GO:GO:0009505 EMBL:AC007727 eggNOG:ENOG410J73Z eggNOG:ENOG4111FWT EMBL:AY035079 EMBL:BT0…
c61307_g1_i1	AT3G11690	TAIR|locus:2098353 - symbol:AT3G11690 "AT3G11690" species:3702 "Arabidopsis thaliana" [GO:0003674 "molecular_function" evidence=ND] [GO:0005634 "nucleus" evidence=ISM] [GO:0008150 "biological_process" evidence=ND] TAIR:locus:2098353 Proteomes:UP000006548 EMBL:CP002686 EMBL:AC009918 HOGENOM:HOG000090657 OrthoDB:EOG09360RJ2 EMBL:BT033155 RefSeq:NP_566397.1 UniGene:At.24161 UniGene:At.74030 STRING:3…
c63529_g1_i7	AT5G52900	TAIR|locus:2176892 - symbol:MAKR6 "AT5G52900" species:3702 "Arabidopsis thaliana" [GO:0003674 "molecular_function" evidence=ND] [GO:0005634 "nucleus" evidence=ISM] [GO:0005886 "plasma membrane" evidence=IEA] [GO:0009738 "abscisic acid-activated signaling pathway" evidence=IEA] TAIR:locus:2176892 Proteomes:UP000006548 GO:GO:0005886 EMBL:CP002688 GO:GO:0009738 EMBL:AB009055 EMBL:BT005766 EMBL:BT006…
c4224_g1_i1	AT5G18880	TAIR|locus:2144940 - symbol:AT5G18880 "AT5G18880" species:3702 "Arabidopsis thaliana" [GO:0003964 "RNA-directed DNA polymerase activity" evidence=IEA] [GO:0005634 "nucleus" evidence=ISM] [GO:0008150 "biological_process" evidence=ND] TAIR:locus:2144940 Proteomes:UP000006548 EMBL:CP002688 eggNOG:KOG1075 eggNOG:ENOG410Y65V GO:GO:0003964 InterPro:IPR026960 Pfam:PF13966 OrthoDB:EOG093611HE RefSeq:NP_1…
c66808_g1_i1	AT1G10560	TAIR|locus:2194564 - symbol:PUB18 "AT1G10560" species:3702 "Arabidopsis thaliana" [GO:0005634 "nucleus" evidence=IBA] [GO:0005737 "cytoplasm" evidence=IBA] [GO:0009738 "abscisic acid-activated signaling pathway" evidence=IEA] [GO:0012505 "endomembrane system" evidence=IEA] [GO:0016020 "membrane" evidence=IEA] [GO:0016567 "protein ubiquitination" evidence=IEA;IMP;IDA] [GO:0004842 "ubiquitin-protei…
c64126_g4_i5	AT3G23030	TAIR|locus:2094578 - symbol:IAA2 "AT3G23030" species:3702 "Arabidopsis thaliana" [GO:0005634 "nucleus" evidence=ISM;IEA;IDA] [GO:0006351 "transcription, DNA-templated" evidence=IEA] [GO:0006355 "regulation of transcription, DNA-templated" evidence=IEA] [GO:0009734 "auxin-activated signaling pathway" evidence=IEA] [GO:0003700 "DNA binding transcription factor activity" evidence=ISS] [GO:0005515 "p…
c24859_g1_i1	AT5G11070	TAIR|locus:2184916 - symbol:AT5G11070 "AT5G11070" species:3702 "Arabidopsis thaliana" [GO:0003674 "molecular_function" evidence=ND] [GO:0005739 "mitochondrion" evidence=ISM] [GO:0008150 "biological_process" evidence=ND] TAIR:locus:2184916 Proteomes:UP000006548 EMBL:CP002688 EMBL:AL391222 EMBL:AY088189 EMBL:AK226291 PIR:T51796 RefSeq:NP_196668.1 UniGene:At.32307 EnsemblPlants:AT5G11070.1 GeneID:83…
c63030_g1_i4	AT4G27450	TAIR|locus:2123994 - symbol:AT4G27450 species:3702 "Arabidopsis thaliana" [GO:0005886 "plasma membrane" evidence=IDA] [GO:0005634 "nucleus" evidence=IDA] [GO:0005829 "cytosol" evidence=IDA] [GO:0009506 "plasmodesma" evidence=IDA] [GO:0005515 "protein binding" evidence=IPI] [GO:0004066 "asparagine synthase (glutamine-hydrolyzing) activity" evidence=IBA] TAIR:locus:2123994 Proteomes:UP000006548 GO:…
c65897_g3_i3	AT5G57560	TAIR|locus:2174497 - symbol:TCH4 "AT5G57560" species:3702 "Arabidopsis thaliana" [GO:0004553 "hydrolase activity, hydrolyzing O-glycosyl compounds" evidence=IEA] [GO:0009507 "chloroplast" evidence=ISM] [GO:0010411 "xyloglucan metabolic process" evidence=IEA] [GO:0016798 "hydrolase activity, acting on glycosyl bonds" evidence=ISS] [GO:0042546 "cell wall biogenesis" evidence=IEA] [GO:0048046 "apopl…
c54972_g1_i1	AT4G32285	TAIR|locus:505006543 - symbol:AT4G32285 species:3702 "Arabidopsis thaliana" [GO:0005886 "plasma membrane" evidence=IDA] [GO:0005634 "nucleus" evidence=IDA] [GO:0005829 "cytosol" evidence=RCA;IDA] InterPro:IPR011417 InterPro:IPR014712 Pfam:PF07651 TAIR:locus:505006543 Proteomes:UP000006548 GO:GO:0005829 GO:GO:0005634 GO:GO:0005886 GO:GO:0005794 EMBL:CP002687 GO:GO:0005545 GO:GO:0005905 GO:GO:00068…
c67303_g1_i6	AT1G02640	TAIR|locus:2196060 - symbol:BXL2 "AT1G02640" species:3702 "Arabidopsis thaliana" [GO:0004553 "hydrolase activity, hydrolyzing O-glycosyl compounds" evidence=IEA;ISS] [GO:0005576 "extracellular region" evidence=ISM] [GO:0005578 "proteinaceous extracellular matrix" evidence=IEA] [GO:0005975 "carbohydrate metabolic process" evidence=IEA] [GO:0031519 "PcG protein complex" evidence=IEA] [GO:0009505 "p…
c55810_g1_i1	AT2G40000	TAIR|locus:2061221 - symbol:HSPRO2 "AT2G40000" species:3702 "Arabidopsis thaliana" [GO:0005737 "cytoplasm" evidence=IEA] [GO:0005739 "mitochondrion" evidence=ISM] [GO:0019441 "tryptophan catabolic process to kynurenine" evidence=IEA] [GO:0020037 "heme binding" evidence=IEA] [GO:0046872 "metal ion binding" evidence=IEA] [GO:0005515 "protein binding" evidence=IPI] [GO:0009751 "response to salicylic…
c55979_g1_i3	AT2G24696	TAIR|locus:1006230049 - symbol:AT2G24696 species:3702 "Arabidopsis thaliana" [GO:0005634 "nucleus" evidence=ISM] InterPro:IPR003340 Pfam:PF02362 PROSITE:PS50863 SMART:SM01019 TAIR:locus:1006230049 Proteomes:UP000006548 GO:GO:0005634 EMBL:CP002685 GO:GO:0006355 GO:GO:0003677 GO:GO:0006351 Gene3D:2.40.330.10 InterPro:IPR015300 SUPFAM:SSF101936 EMBL:AC007266 CDD:cd10017 OrthoDB:EOG09360BFM RefSeq:NP…
c63152_g1_i1	AT3G61180	TAIR|locus:2098916 - symbol:AT3G61180 species:3702 "Arabidopsis thaliana" [GO:0005634 "nucleus" evidence=ISM] [GO:0008270 "zinc ion binding" evidence=ISS] [GO:0016021 "integral component of membrane" evidence=IEA] [GO:0005774 "vacuolar membrane" evidence=IBA;IDA] InterPro:IPR001841 Pfam:PF13639 InterPro:IPR013083 TAIR:locus:2098916 GO:GO:0016021 Proteomes:UP000006548 GO:GO:0005774 EMBL:CP002686 G…
c102765_g1_i1	AT5G24620	TAIR|locus:2153929 - symbol:AT5G24620 species:3702 "Arabidopsis thaliana" [GO:0005576 "extracellular region" evidence=ISM] [GO:0051707 "response to other organism" evidence=ISS] TAIR:locus:2153929 Pfam:PF00314 Proteomes:UP000006548 EMBL:CP002688 UniGene:At.54981 InterPro:IPR037176 SUPFAM:SSF49870 HOGENOM:HOG000238454 Gene3D:2.60.110.10 InterPro:IPR001938 InterPro:IPR017949 PANTHER:PTHR31048 PRINT…
c42177_g1_i1	AT3G60390	TAIR|locus:2103396 - symbol:HAT3 "AT3G60390" species:3702 "Arabidopsis thaliana" [GO:0005634 "nucleus" evidence=ISM;IEA;ISS] [GO:0006351 "transcription, DNA-templated" evidence=IEA] [GO:0006355 "regulation of transcription, DNA-templated" evidence=IEA;ISS] [GO:0043565 "sequence-specific DNA binding" evidence=IEA] [GO:0003700 "DNA binding transcription factor activity" evidence=ISS] [GO:0005515 "p…
c15960_g1_i1	AT4G29090	TAIR|locus:2119886 - symbol:AT4G29090 "AT4G29090" species:3702 "Arabidopsis thaliana" [GO:0003676 "nucleic acid binding" evidence=IEA] [GO:0003723 "RNA binding" evidence=ISS] [GO:0003964 "RNA-directed DNA polymerase activity" evidence=IEA;ISS] [GO:0005739 "mitochondrion" evidence=ISM] [GO:0006278 "RNA-dependent DNA biosynthetic process" evidence=ISS] InterPro:IPR036397 InterPro:IPR012337 TAIR:loc…
c52091_g1_i1	AT3G50830	TAIR|locus:2077982 - symbol:COR413-PM2 "AT3G50830" species:3702 "Arabidopsis thaliana" [GO:0003674 "molecular_function" evidence=ND] [GO:0005739 "mitochondrion" evidence=ISM] [GO:0016021 "integral component of membrane" evidence=IEA] [GO:0005886 "plasma membrane" evidence=ISS] [GO:0005774 "vacuolar membrane" evidence=IDA] InterPro:IPR008892 Pfam:PF05562 TAIR:locus:2077982 GO:GO:0016021 Proteomes:…
c52765_g1_i1	AT1G10550	TAIR|locus:2194554 - symbol:XTH33 "AT1G10550" species:3702 "Arabidopsis thaliana" [GO:0004553 "hydrolase activity, hydrolyzing O-glycosyl compounds" evidence=IEA] [GO:0005576 "extracellular region" evidence=ISM] [GO:0005618 "cell wall" evidence=IEA] [GO:0010411 "xyloglucan metabolic process" evidence=IEA] [GO:0016762 "xyloglucan:xyloglucosyl transferase activity" evidence=IEA] [GO:0016798 "hydrol…
c60461_g1_i3	AT3G08670	TAIR|locus:2077883 - symbol:AT3G08670 species:3702 "Arabidopsis thaliana" [GO:0005634 "nucleus" evidence=ISM] [GO:0006979 "response to oxidative stress" evidence=IMP] TAIR:locus:2077883 Proteomes:UP000006548 EMBL:CP002686 GO:GO:0006979 EMBL:AC012562 EMBL:BT010569 EMBL:AK230411 RefSeq:NP_187479.1 UniGene:At.40244 STRING:3702.AT3G08670.1 EnsemblPlants:AT3G08670.1 GeneID:820014 Gramene:AT3G08670.1 K…
c55381_g3_i1	AT5G10695	TAIR|locus:505006594 - symbol:AT5G10695 "AT5G10695" species:3702 "Arabidopsis thaliana" [GO:0004812 "aminoacyl-tRNA ligase activity" evidence=IEA] [GO:0005576 "extracellular region" evidence=ISM] [GO:0005739 "mitochondrion" evidence=ISM] [GO:0008150 "biological_process" evidence=ND] TAIR:locus:505006594 Proteomes:UP000006548 EMBL:CP002688 GO:GO:0004812 HOGENOM:HOG000241008 OrthoDB:EOG09360Y6W Uni…
c2160_g1_i1	AT1G52950	TAIR|locus:2011521 - symbol:AT1G52950 "AT1G52950" species:3702 "Arabidopsis thaliana" [GO:0003674 "molecular_function" evidence=ND] [GO:0005634 "nucleus" evidence=ISM] [GO:0008150 "biological_process" evidence=ND] [GO:0009506 "plasmodesma" evidence=IDA] TAIR:locus:2011521 EMBL:CP002684 Proteomes:UP000006548 GO:GO:0009506 InterPro:IPR012340 SUPFAM:SSF50249 EMBL:AC019018 InterPro:IPR013955 Pfam:PF0…
c66192_g4_i1	AT3G01175	TAIR|locus:505006324 - symbol:AT3G01175 species:3702 "Arabidopsis thaliana" [GO:0005739 "mitochondrion" evidence=ISM] InterPro:IPR008195 TAIR:locus:505006324 GO:GO:0016021 Proteomes:UP000006548 EMBL:CP002686 GO:GO:0003723 GO:GO:0006412 GO:GO:0042254 GO:GO:0003735 GO:GO:0022625 PANTHER:PTHR10759 InterPro:IPR012870 Pfam:PF07891 RefSeq:NP_001319440.1 UniGene:At.41320 PaxDb:F4J4Q8 EnsemblPlants:AT3G0…
c55369_g1_i2	AT5G25190	TAIR|locus:2146985 - symbol:ESE3 "AT5G25190" species:3702 "Arabidopsis thaliana" [GO:0003677 "DNA binding" evidence=IEA;ISS] [GO:0003700 "DNA binding transcription factor activity" evidence=ISS;TAS] [GO:0005634 "nucleus" evidence=ISM;IEA;ISS] [GO:0006351 "transcription, DNA-templated" evidence=IEA] [GO:0006355 "regulation of transcription, DNA-templated" evidence=IEA;ISS] [GO:0005622 "intracellul…
c51834_g2_i1	AT3G17410	TAIR|locus:2088990 - symbol:AT3G17410 "AT3G17410" species:3702 "Arabidopsis thaliana" [GO:0005524 "ATP binding" evidence=IEA] [GO:0005886 "plasma membrane" evidence=ISM;IDA] [GO:0016301 "kinase activity" evidence=ISS] [GO:0006468 "protein phosphorylation" evidence=IBA] InterPro:IPR000719 InterPro:IPR001245 InterPro:IPR008271 InterPro:IPR017441 Pfam:PF07714 PROSITE:PS00107 PROSITE:PS00108 PROSITE:…
c16713_g1_i1	AT3G10720	TAIR|locus:2103212 - symbol:AT3G10720 "AT3G10720" species:3702 "Arabidopsis thaliana" [GO:0005576 "extracellular region" evidence=ISM;IEA] [GO:0005618 "cell wall" evidence=IEA] [GO:0009505 "plant-type cell wall" evidence=ISS] [GO:0030599 "pectinesterase activity" evidence=ISS] [GO:0042545 "cell wall modification" evidence=IEA;ISS] [GO:0045330 "aspartyl esterase activity" evidence=IEA] [GO:0045490…
c9546_g1_i1	AT5G62280	TAIR|locus:2167913 - symbol:AT5G62280 "AT5G62280" species:3702 "Arabidopsis thaliana" [GO:0003674 "molecular_function" evidence=ND] [GO:0005575 "cellular_component" evidence=ND] [GO:0008150 "biological_process" evidence=ND] TAIR:locus:2167913 Proteomes:UP000006548 EMBL:CP002688 EMBL:AB019235 InterPro:IPR009902 PANTHER:PTHR33593 Pfam:PF07279 EMBL:BT010755 EMBL:BT011787 EMBL:AK228759 RefSeq:NP_2010…
c7010_g1_i1	AT2G42880	TAIR|locus:2052357 - symbol:MPK20 "AT2G42880" species:3702 "Arabidopsis thaliana" [GO:0004707 "MAP kinase activity" evidence=IEA;ISS;IBA] [GO:0005524 "ATP binding" evidence=IEA] [GO:0005634 "nucleus" evidence=ISM;IBA] [GO:0005737 "cytoplasm" evidence=IBA] [GO:0010468 "regulation of gene expression" evidence=IBA] [GO:0007165 "signal transduction" evidence=IC] [GO:0005515 "protein binding" evidence…
c63962_g3_i3	AT4G27100	TAIR|locus:2136442 - symbol:AT4G27100 species:3702 "Arabidopsis thaliana" [GO:0005737 "cytoplasm" evidence=ISM] [GO:0017137 "Rab GTPase binding" evidence=IBA] InterPro:IPR000195 Pfam:PF00566 TAIR:locus:2136442 Proteomes:UP000006548 GO:GO:0006886 EMBL:CP002687 GO:GO:0005096 GO:GO:0005622 GO:GO:0012505 GO:GO:0017137 GO:GO:0090630 GO:GO:0031338 Reactome:R-ATH-8854214 InterPro:IPR035969 SUPFAM:SSF479…
c41984_g1_i1	AT1G67980	TAIR|locus:2200271 - symbol:CCOAMT "caffeoyl-CoA 3-O-methyltransferase" species:3702 "Arabidopsis thaliana" [GO:0005737 "cytoplasm" evidence=ISM] [GO:0008171 "O-methyltransferase activity" evidence=IEA] [GO:0032259 "methylation" evidence=IEA;ISS] [GO:0042409 "caffeoyl-CoA O-methyltransferase activity" evidence=IEA;ISS] [GO:0046872 "metal ion binding" evidence=IEA] [GO:0005829 "cytosol" evidence=T…
c65354_g1_i2	AT4G39400	TAIR|locus:2005498 - symbol:BRI1 "AT4G39400" species:3702 "Arabidopsis thaliana" [GO:0004714 "transmembrane receptor protein tyrosine kinase activity" evidence=IEA] [GO:0005524 "ATP binding" evidence=IEA] [GO:0005886 "plasma membrane" evidence=ISM;IBA;IDA] [GO:0009826 "unidimensional cell growth" evidence=IMP] [GO:0010008 "endosome membrane" evidence=IEA] [GO:0016021 "integral component of membra…
c53513_g1_i2	AT4G37610	TAIR|locus:2120056 - symbol:BT5 "AT4G37610" species:3702 "Arabidopsis thaliana" [GO:0003712 "transcription cofactor activity" evidence=IEA] [GO:0004402 "histone acetyltransferase activity" evidence=IEA] [GO:0005634 "nucleus" evidence=ISM;IEA] [GO:0008270 "zinc ion binding" evidence=IEA] [GO:0019005 "SCF ubiquitin ligase complex" evidence=IBA] [GO:0030162 "regulation of proteolysis" evidence=IBA] …
c107283_g1_i1	AT2G28400	TAIR|locus:2057542 - symbol:AT2G28400 "AT2G28400" species:3702 "Arabidopsis thaliana" [GO:0003674 "molecular_function" evidence=ND] [GO:0008150 "biological_process" evidence=ND] TAIR:locus:2057542 Proteomes:UP000006548 EMBL:CP002685 EMBL:AC006283 HOGENOM:HOG000238243 OrthoDB:EOG09360X3S InterPro:IPR007608 Pfam:PF04520 EMBL:AY070388 EMBL:AY122954 PIR:D84684 RefSeq:NP_180407.1 UniGene:At.28147 STRI…
c75382_g1_i1	AT4G37770	TAIR|locus:2137579 - symbol:ACS8 "1-amino-cyclopropane-1-carboxylate synthase 8" species:3702 "Arabidopsis thaliana" [GO:0005737 "cytoplasm" evidence=ISM] [GO:0009693 "ethylene biosynthetic process" evidence=IEA;TAS] [GO:0009835 "fruit ripening" evidence=IEA] [GO:0030170 "pyridoxal phosphate binding" evidence=IEA] [GO:0016847 "1-aminocyclopropane-1-carboxylate synthase activity" evidence=ISS;IDA]…
c51322_g1_i1	AT3G47090	TAIR|locus:2075631 - symbol:AT3G47090 "AT3G47090" species:3702 "Arabidopsis thaliana" [GO:0004674 "protein serine/threonine kinase activity" evidence=IEA;ISS] [GO:0005524 "ATP binding" evidence=IEA;ISS] [GO:0005886 "plasma membrane" evidence=ISM] [GO:0006468 "protein phosphorylation" evidence=IEA;ISS] [GO:0007169 "transmembrane receptor protein tyrosine kinase signaling pathway" evidence=ISS] [GO…
c23833_g1_i1	AT3G26280	TAIR|locus:2093536 - symbol:CYP71B4 "AT3G26280" species:3702 "Arabidopsis thaliana" [GO:0004497 "monooxygenase activity" evidence=IEA] [GO:0005506 "iron ion binding" evidence=IEA] [GO:0009507 "chloroplast" evidence=ISM] [GO:0016020 "membrane" evidence=IBA] [GO:0016021 "integral component of membrane" evidence=IEA] [GO:0016705 "oxidoreductase activity, acting on paired donors, with incorporation o…
c64809_g1_i2	AT5G66130	TAIR|locus:2156952 - symbol:ATRAD17 "AT5G66130" species:3702 "Arabidopsis thaliana" [GO:0000077 "DNA damage checkpoint" evidence=IBA] [GO:0000790 "nuclear chromatin" evidence=IBA] [GO:0003682 "chromatin binding" evidence=IBA] [GO:0003689 "DNA clamp loader activity" evidence=IBA] [GO:0005524 "ATP binding" evidence=IEA] [GO:0005634 "nucleus" evidence=ISM;IEA] [GO:0006281 "DNA repair" evidence=IEA;I…
c27951_g1_i1	AT3G15450	TAIR|locus:2090116 - symbol:AT3G15450 species:3702 "Arabidopsis thaliana" [GO:0009507 "chloroplast" evidence=ISM] TAIR:locus:2090116 Proteomes:UP000006548 EMBL:CP002686 Gene3D:3.60.20.10 InterPro:IPR029055 SUPFAM:SSF56235 EMBL:AB022218 EMBL:AC024081 UniGene:At.25100 UniGene:At.48664 InterPro:IPR024286 Pfam:PF12481 SMART:SM01172 eggNOG:ENOG410IF0Z eggNOG:ENOG410YD56 OrthoDB:EOG09360LJT HOGENOM:HOG…
c59964_g1_i2	AT3G29575	TAIR|locus:2094167 - symbol:AFP3 "AT3G29575" species:3702 "Arabidopsis thaliana" [GO:0005634 "nucleus" evidence=ISM;IEA] [GO:0007165 "signal transduction" evidence=IEA] [GO:0005515 "protein binding" evidence=IPI] InterPro:IPR031307 TAIR:locus:2094167 Proteomes:UP000006548 GO:GO:0005634 EMBL:CP002686 GO:GO:0007165 HOGENOM:HOG000239856 InterPro:IPR032308 InterPro:IPR032310 InterPro:IPR012463 PANTHE…
c6782_g1_i2	AT1G49130	TAIR|locus:2028421 - symbol:BBX17 "AT1G49130" species:3702 "Arabidopsis thaliana" [GO:0005634 "nucleus" evidence=ISM;IEA] [GO:0008270 "zinc ion binding" evidence=IEA;ISS] [GO:0003700 "DNA binding transcription factor activity" evidence=ISS] [GO:0006355 "regulation of transcription, DNA-templated" evidence=TAS] [GO:0005515 "protein binding" evidence=IPI] InterPro:IPR000315 InterPro:IPR010402 Pfam:…
c60480_g3_i1	AT5G18490	TAIR|locus:2146188 - symbol:AT5G18490 "AT5G18490" species:3702 "Arabidopsis thaliana" [GO:0003674 "molecular_function" evidence=ND] [GO:0008150 "biological_process" evidence=ND] TAIR:locus:2146188 Proteomes:UP000006548 EMBL:CP002688 InterPro:IPR009291 Pfam:PF06101 eggNOG:ENOG410IHBV eggNOG:ENOG41123CA OrthoDB:EOG093604PL EMBL:AY054512 EMBL:BT008904 RefSeq:NP_197350.1 UniGene:At.26472 STRING:3702.…
c60704_g1_i2	AT2G40610	TAIR|locus:2061918 - symbol:EXPA8 "AT2G40610" species:3702 "Arabidopsis thaliana" [GO:0005576 "extracellular region" evidence=ISM;IEA] [GO:0005618 "cell wall" evidence=IEA] [GO:0009664 "plant-type cell wall organization" evidence=IEA] [GO:0009826 "unidimensional cell growth" evidence=ISS;NAS] [GO:0009828 "plant-type cell wall loosening" evidence=ISS;NAS] [GO:0009831 "plant-type cell wall modifica…
c67683_g1_i1	AT2G26710	TAIR|locus:2043823 - symbol:BAS1 "AT2G26710" species:3702 "Arabidopsis thaliana" [GO:0005506 "iron ion binding" evidence=IEA] [GO:0016021 "integral component of membrane" evidence=IEA] [GO:0016705 "oxidoreductase activity, acting on paired donors, with incorporation or reduction of molecular oxygen" evidence=IEA] [GO:0019825 "oxygen binding" evidence=ISS] [GO:0020037 "heme binding" evidence=IEA] …
c66164_g2_i1	AT2G02800	TAIR|locus:2058847 - symbol:APK2B "AT2G02800" species:3702 "Arabidopsis thaliana" [GO:0004675 "transmembrane receptor protein serine/threonine kinase activity" evidence=IBA] [GO:0005524 "ATP binding" evidence=IEA] [GO:0006468 "protein phosphorylation" evidence=IBA] [GO:0006952 "defense response" evidence=IEA] [GO:0007166 "cell surface receptor signaling pathway" evidence=IBA] [GO:0009507 "chlorop…
c62791_g1_i1	AT5G40690	TAIR|locus:2168753 - symbol:AT5G40690 species:3702 "Arabidopsis thaliana" [GO:0005634 "nucleus" evidence=ISM;IDA] [GO:0008168 "methyltransferase activity" evidence=IEA] [GO:0032259 "methylation" evidence=IEA] [GO:0005737 "cytoplasm" evidence=IDA] Prosite:PS00018 TAIR:locus:2168753 Proteomes:UP000006548 GO:GO:0005634 GO:GO:0005737 EMBL:CP002688 InterPro:IPR018247 GO:GO:0008168 EMBL:AB009052 OrthoD…
c75829_g1_i1	AT3G23880	TAIR|locus:2076196 - symbol:AT3G23880 "AT3G23880" species:3702 "Arabidopsis thaliana" [GO:0003674 "molecular_function" evidence=ND] [GO:0008150 "biological_process" evidence=ND] [GO:0005634 "nucleus" evidence=IDA] InterPro:IPR001810 InterPro:IPR036047 Pfam:PF00646 PROSITE:PS50181 SMART:SM00256 TAIR:locus:2076196 Proteomes:UP000006548 GO:GO:0005634 EMBL:CP002686 SUPFAM:SSF81383 GO:GO:0004842 EMBL:…
c56060_g1_i1	AT3G05900	TAIR|locus:2074444 - symbol:AT3G05900 "AT3G05900" species:3702 "Arabidopsis thaliana" [GO:0003674 "molecular_function" evidence=ND] [GO:0005737 "cytoplasm" evidence=ISM] [GO:0008150 "biological_process" evidence=ND] TAIR:locus:2074444 Proteomes:UP000006548 EMBL:CP002686 RefSeq:NP_187241.2 UniGene:At.43956 UniGene:At.73215 SMR:F4J9K9 iPTMnet:F4J9K9 PaxDb:F4J9K9 EnsemblPlants:AT3G05900.1 GeneID:819…
c55095_g2_i1	AT4G16515	TAIR|locus:505006482 - symbol:RGF6 "root meristem growth factor 6" species:3702 "Arabidopsis thaliana" [GO:0005576 "extracellular region" evidence=ISM] [GO:0005615 "extracellular space" evidence=ISS] [GO:0008083 "growth factor activity" evidence=IDA] [GO:0008284 "positive regulation of cell proliferation" evidence=IDA] [GO:0030154 "cell differentiation" evidence=IDA] [GO:0022622 "root system deve…
c59879_g1_i1	AT5G45500	TAIR|locus:2163578 - symbol:AT5G45500 "AT5G45500" species:3702 "Arabidopsis thaliana" [GO:0003674 "molecular_function" evidence=ND] [GO:0008150 "biological_process" evidence=ND] [GO:0005886 "plasma membrane" evidence=IDA] TAIR:locus:2163578 Proteomes:UP000006548 GO:GO:0005886 EMBL:CP002688 GO:GO:0007165 GO:GO:0006952 Gene3D:1.10.10.10 InterPro:IPR036388 Gene3D:3.80.10.10 InterPro:IPR032675 EMBL:A…
c60012_g1_i1	AT4G28720	TAIR|locus:2117783 - symbol:YUC8 "AT4G28720" species:3702 "Arabidopsis thaliana" [GO:0004497 "monooxygenase activity" evidence=ISS] [GO:0004499 "N,N-dimethylaniline monooxygenase activity" evidence=IEA] [GO:0009851 "auxin biosynthetic process" evidence=IEA;TAS] [GO:0050660 "flavin adenine dinucleotide binding" evidence=IEA] [GO:0050661 "NADP binding" evidence=IEA] [GO:0055114 "oxidation-reduction…
c58168_g1_i1	AT5G63800	TAIR|locus:2160649 - symbol:MUM2 "AT5G63800" species:3702 "Arabidopsis thaliana" [GO:0004565 "beta-galactosidase activity" evidence=ISS;IDA] [GO:0005576 "extracellular region" evidence=ISM] [GO:0005773 "vacuole" evidence=IBA] [GO:0005975 "carbohydrate metabolic process" evidence=IEA] [GO:0009827 "plant-type cell wall modification" evidence=IMP] [GO:0005618 "cell wall" evidence=IDA] [GO:0048354 "m…
c53840_g1_i2	AT3G21330	TAIR|locus:2089418 - symbol:AT3G21330 "AT3G21330" species:3702 "Arabidopsis thaliana" [GO:0003677 "DNA binding" evidence=IEA;ISS] [GO:0003700 "DNA binding transcription factor activity" evidence=ISS] [GO:0005634 "nucleus" evidence=ISM;IEA] [GO:0006351 "transcription, DNA-templated" evidence=IEA] [GO:0046983 "protein dimerization activity" evidence=IEA] [GO:0006355 "regulation of transcription, DN…
c46696_g1_i1	AT3G15540	TAIR|locus:2090141 - symbol:IAA19 "AT3G15540" species:3702 "Arabidopsis thaliana" [GO:0005634 "nucleus" evidence=ISM;IEA] [GO:0006351 "transcription, DNA-templated" evidence=IEA] [GO:0006355 "regulation of transcription, DNA-templated" evidence=IEA] [GO:0009630 "gravitropism" evidence=NAS] [GO:0009638 "phototropism" evidence=NAS] [GO:0009733 "response to auxin" evidence=NAS;TAS] [GO:0009734 "auxi…
c27925_g1_i1	AT1G25560	TAIR|locus:2031185 - symbol:TEM1 "AT1G25560" species:3702 "Arabidopsis thaliana" [GO:0003677 "DNA binding" evidence=IEA;NAS] [GO:0005634 "nucleus" evidence=ISM;IEA] [GO:0006351 "transcription, DNA-templated" evidence=IEA] [GO:0006355 "regulation of transcription, DNA-templated" evidence=IEA] [GO:0009873 "ethylene-activated signaling pathway" evidence=IEA;NAS] [GO:0003700 "DNA binding transcriptio…
c48736_g1_i1	AT5G18030	TAIR|locus:2161558 - symbol:SAUR21 "AT5G18030" species:3702 "Arabidopsis thaliana" [GO:0003674 "molecular_function" evidence=ND] [GO:0005739 "mitochondrion" evidence=ISM] [GO:0005886 "plasma membrane" evidence=IEA] [GO:0007275 "multicellular organism development" evidence=IEA] [GO:0009733 "response to auxin" evidence=ISS] [GO:0009734 "auxin-activated signaling pathway" evidence=IEA] [GO:0040008 "…
c49117_g1_i1	AT1G80440	TAIR|locus:2198958 - symbol:KMD1 "AT1G80440" species:3702 "Arabidopsis thaliana" [GO:0003674 "molecular_function" evidence=ND] [GO:0005634 "nucleus" evidence=ISM] [GO:0030162 "regulation of proteolysis" evidence=IBA] [GO:0031625 "ubiquitin protein ligase binding" evidence=IBA] [GO:0043161 "proteasome-mediated ubiquitin-dependent protein catabolic process" evidence=IBA] [GO:0019005 "SCF ubiquitin …
c36051_g1_i1	AT1G04990	TAIR|locus:2010562 - symbol:AT1G04990 "AT1G04990" species:3702 "Arabidopsis thaliana" [GO:0003676 "nucleic acid binding" evidence=ISS] [GO:0003677 "DNA binding" evidence=IEA] [GO:0004518 "nuclease activity" evidence=IEA] [GO:0005634 "nucleus" evidence=ISM;IEA] [GO:0008150 "biological_process" evidence=ND] [GO:0046872 "metal ion binding" evidence=IEA] [GO:0003729 "mRNA binding" evidence=IDA] Inter…
c41996_g1_i1	AT1G32190	TAIR|locus:2031725 - symbol:AT1G32190 species:3702 "Arabidopsis thaliana" [GO:0005576 "extracellular region" evidence=ISM] [GO:0016787 "hydrolase activity" evidence=IEA] [GO:0005886 "plasma membrane" evidence=IDA] InterPro:IPR002925 Pfam:PF01738 InterPro:IPR029058 TAIR:locus:2031725 EMBL:CP002684 Proteomes:UP000006548 GO:GO:0005886 GO:GO:0016787 Gene3D:3.40.50.1820 SUPFAM:SSF53474 eggNOG:KOG1552 …
c61201_g1_i1	AT1G45616	TAIR|locus:2825762 - symbol:RLP6 "AT1G45616" species:3702 "Arabidopsis thaliana" [GO:0006952 "defense response" evidence=ISS] [GO:0016021 "integral component of membrane" evidence=IEA] [GO:0007165 "signal transduction" evidence=IC] [GO:0016020 "membrane" evidence=IDA] Pfam:PF00560 InterPro:IPR001611 Pfam:PF13855 InterPro:IPR003591 TAIR:locus:2825762 GO:GO:0016021 EMBL:CP002684 Proteomes:UP0000065…
c66256_g1_i1	AT1G11960	TAIR|locus:2008860 - symbol:AT1G11960 "AT1G11960" species:3702 "Arabidopsis thaliana" [GO:0003674 "molecular_function" evidence=ND] [GO:0005576 "extracellular region" evidence=ISM] [GO:0006811 "ion transport" evidence=IEA] [GO:0016021 "integral component of membrane" evidence=IEA] [GO:0005886 "plasma membrane" evidence=IDA] InterPro:IPR003864 Pfam:PF02714 TAIR:locus:2008860 GO:GO:0016021 EMBL:CP0…
c34606_g1_i1	AT3G15210	TAIR|locus:2087065 - symbol:ERF4 "ethylene responsive element binding factor 4" species:3702 "Arabidopsis thaliana" [GO:0005634 "nucleus" evidence=ISM;IC;TAS] [GO:0006351 "transcription, DNA-templated" evidence=IEA] [GO:0009873 "ethylene-activated signaling pathway" evidence=IEA] [GO:0003677 "DNA binding" evidence=TAS] [GO:0003700 "DNA binding transcription factor activity" evidence=ISS;TAS] [GO:…
c65532_g1_i1	AT1G02660	TAIR|locus:2196045 - symbol:AT1G02660 "AT1G02660" species:3702 "Arabidopsis thaliana" [GO:0004806 "triglyceride lipase activity" evidence=ISS] [GO:0005576 "extracellular region" evidence=ISM] [GO:0006629 "lipid metabolic process" evidence=ISS] [GO:0016298 "lipase activity" evidence=IBA] InterPro:IPR002921 Pfam:PF01764 InterPro:IPR029058 TAIR:locus:2196045 GO:GO:0016021 EMBL:CP002684 Proteomes:UP0…
c40728_g1_i1	AT5G07200	TAIR|locus:2182875 - symbol:GA20OX3 "gibberellin 20-oxidase 3" species:3702 "Arabidopsis thaliana" [GO:0005737 "cytoplasm" evidence=ISM] [GO:0009416 "response to light stimulus" evidence=IBA] [GO:0009686 "gibberellin biosynthetic process" evidence=IEA;IDA;TAS] [GO:0009740 "gibberellic acid mediated signaling pathway" evidence=IBA] [GO:0009826 "unidimensional cell growth" evidence=IBA] [GO:0009908…
c61211_g1_i1	AT5G06600	TAIR|locus:2144118 - symbol:UBP12 "AT5G06600" species:3702 "Arabidopsis thaliana" [GO:0004843 "thiol-dependent ubiquitin-specific protease activity" evidence=ISS;IDA] [GO:0005634 "nucleus" evidence=ISM;IPI] [GO:0006511 "ubiquitin-dependent protein catabolic process" evidence=IEA] [GO:0016579 "protein deubiquitination" evidence=IEA] [GO:0036459 "thiol-dependent ubiquitinyl hydrolase activity" evid…
c61241_g3_i1	AT2G42870	TAIR|locus:2052372 - symbol:PAR1 "PHY RAPIDLY REGULATED 1" species:3702 "Arabidopsis thaliana" [GO:0005634 "nucleus" evidence=ISM;IDA] [GO:0006351 "transcription, DNA-templated" evidence=IEA] [GO:0009742 "brassinosteroid mediated signaling pathway" evidence=IEA] [GO:0040008 "regulation of growth" evidence=IEA] [GO:0009641 "shade avoidance" evidence=IEP;IMP] [GO:0032502 "developmental process" evi…
c56612_g1_i1	AT4G36040	TAIR|locus:2135159 - symbol:J11 "AT4G36040" species:3702 "Arabidopsis thaliana" [GO:0006457 "protein folding" evidence=ISS] [GO:0009507 "chloroplast" evidence=ISM;IDA] [GO:0009570 "chloroplast stroma" evidence=IEA] [GO:0005634 "nucleus" evidence=IDA] [GO:0009536 "plastid" evidence=IDA] InterPro:IPR001623 Pfam:PF00226 TAIR:locus:2135159 Proteomes:UP000006548 GO:GO:0005634 GO:GO:0009507 EMBL:CP0026…
c50947_g1_i4	AT2G47000	TAIR|locus:2041434 - symbol:ABCB4 "AT2G47000" species:3702 "Arabidopsis thaliana" [GO:0005524 "ATP binding" evidence=IEA] [GO:0005634 "nucleus" evidence=ISM] [GO:0009734 "auxin-activated signaling pathway" evidence=IEA] [GO:0016021 "integral component of membrane" evidence=IEA] [GO:0042626 "ATPase activity, coupled to transmembrane movement of substances" evidence=IEA;ISS] [GO:0055085 "transmembr…
c46652_g1_i1	AT1G12220	TAIR|locus:2201996 - symbol:RPS5 "AT1G12220" species:3702 "Arabidopsis thaliana" [GO:0005524 "ATP binding" evidence=IEA] [GO:0006952 "defense response" evidence=IEA;IBA;IMP;TAS] [GO:0043531 "ADP binding" evidence=IEA] [GO:0009626 "plant-type hypersensitive response" evidence=IMP] [GO:0005515 "protein binding" evidence=IPI] [GO:0009816 "defense response to bacterium, incompatible interaction" evid…
c56589_g1_i6	AT4G08500	TAIR|locus:2133559 - symbol:MEKK1 "AT4G08500" species:3702 "Arabidopsis thaliana" [GO:0005524 "ATP binding" evidence=IEA] [GO:0005634 "nucleus" evidence=ISM;IDA] [GO:0007346 "regulation of mitotic cell cycle" evidence=IBA] [GO:0016301 "kinase activity" evidence=ISS] [GO:0031098 "stress-activated protein kinase signaling cascade" evidence=IBA] [GO:0042981 "regulation of apoptotic process" evidence…
c45468_g1_i1	AT2G17700	TAIR|locus:2827943 - symbol:STY8 "AT2G17700" species:3702 "Arabidopsis thaliana" [GO:0004672 "protein kinase activity" evidence=ISS] [GO:0004871 "signal transducer activity" evidence=IBA] [GO:0005524 "ATP binding" evidence=IEA] [GO:0005634 "nucleus" evidence=ISM] [GO:0006468 "protein phosphorylation" evidence=IEA] [GO:0035556 "intracellular signal transduction" evidence=IBA] [GO:0004712 "protein …
c58545_g2_i1	AT3G55840	TAIR|locus:2081988 - symbol:AT3G55840 "AT3G55840" species:3702 "Arabidopsis thaliana" [GO:0005737 "cytoplasm" evidence=IEA] [GO:0005739 "mitochondrion" evidence=ISM] [GO:0006952 "defense response" evidence=IEA] [GO:0019441 "tryptophan catabolic process to kynurenine" evidence=IEA] [GO:0020037 "heme binding" evidence=IEA] [GO:0046872 "metal ion binding" evidence=IEA] [GO:0005515 "protein binding" …
c11787_g1_i1	AT5G18020	TAIR|locus:2161543 - symbol:SAUR20 "AT5G18020" species:3702 "Arabidopsis thaliana" [GO:0003674 "molecular_function" evidence=ND] [GO:0005739 "mitochondrion" evidence=ISM] [GO:0005886 "plasma membrane" evidence=IEA] [GO:0007275 "multicellular organism development" evidence=IEA] [GO:0009733 "response to auxin" evidence=ISS] [GO:0009734 "auxin-activated signaling pathway" evidence=IEA] [GO:0040008 "…
c13908_g1_i1	AT2G33050	TAIR|locus:2046600 - symbol:RLP26 "receptor like protein 26" species:3702 "Arabidopsis thaliana" [GO:0005886 "plasma membrane" evidence=ISM] [GO:0006952 "defense response" evidence=ISS] [GO:0016301 "kinase activity" evidence=ISS] [GO:0007165 "signal transduction" evidence=IC] Pfam:PF00560 InterPro:IPR001611 Pfam:PF13516 Pfam:PF13855 PROSITE:PS51450 InterPro:IPR003591 TAIR:locus:2046600 Proteomes:…
c54181_g1_i1	AT1G23870	TAIR|locus:2199847 - symbol:TPS9 "AT1G23870" species:3702 "Arabidopsis thaliana" [GO:0004805 "trehalose-phosphatase activity" evidence=ISS;IMP] [GO:0005634 "nucleus" evidence=ISM] [GO:0005737 "cytoplasm" evidence=IBA] [GO:0005992 "trehalose biosynthetic process" evidence=ISS;IBA] [GO:0016757 "transferase activity, transferring glycosyl groups" evidence=ISS] [GO:0016791 "phosphatase activity" evid…
c27121_g2_i1	AT5G57660	TAIR|locus:2172545 - symbol:COL5 "AT5G57660" species:3702 "Arabidopsis thaliana" [GO:0005634 "nucleus" evidence=ISM;IBA] [GO:0008270 "zinc ion binding" evidence=IEA;ISS] [GO:0009416 "response to light stimulus" evidence=IBA] [GO:0009909 "regulation of flower development" evidence=IBA] [GO:0003700 "DNA binding transcription factor activity" evidence=ISS] [GO:0006355 "regulation of transcription, D…
c10303_g1_i2	AT1G52720	TAIR|locus:2035074 - symbol:AT1G52720 "AT1G52720" species:3702 "Arabidopsis thaliana" [GO:0003674 "molecular_function" evidence=ND] [GO:0008150 "biological_process" evidence=ND] [GO:0009507 "chloroplast" evidence=ISM] [GO:0009536 "plastid" evidence=IDA] TAIR:locus:2035074 EMBL:CP002684 Proteomes:UP000006548 GO:GO:0009536 EMBL:AC008016 EMBL:AY085970 EMBL:BT004752 EMBL:AK228288 RefSeq:NP_564614.1 U…
c53857_g1_i2	AT3G29400	TAIR|locus:2093802 - symbol:EXO70E1 "AT3G29400" species:3702 "Arabidopsis thaliana" [GO:0000145 "exocyst" evidence=IEA;ISS] [GO:0006887 "exocytosis" evidence=IEA] [GO:0006904 "vesicle docking involved in exocytosis" evidence=ISS] [GO:0005829 "cytosol" evidence=IDA] InterPro:IPR004140 Pfam:PF03081 TAIR:locus:2093802 Proteomes:UP000006548 GO:GO:0005829 EMBL:CP002686 GO:GO:0000145 EMBL:AP001309 GO:G…
c64992_g1_i1	AT2G15910	TAIR|locus:2044606 - symbol:AT2G15910 species:3702 "Arabidopsis thaliana" [GO:0005634 "nucleus" evidence=ISM] [GO:0005737 "cytoplasm" evidence=ISM] [GO:0008150 "biological_process" evidence=ND] [GO:0046872 "metal ion binding" evidence=IEA] [GO:0009055 "electron transfer activity" evidence=IBA] TAIR:locus:2044606 Proteomes:UP000006548 EMBL:CP002685 GO:GO:0046872 EMBL:AC006438 Gene3D:3.10.660.10 In…
c18824_g1_i1	AT5G07010	TAIR|locus:2169344 - symbol:ST2A "AT5G07010" species:3702 "Arabidopsis thaliana" [GO:0005737 "cytoplasm" evidence=IEA] [GO:0008146 "sulfotransferase activity" evidence=ISS] [GO:0009507 "chloroplast" evidence=ISM] [GO:0009694 "jasmonic acid metabolic process" evidence=IDA] [GO:0009753 "response to jasmonic acid" evidence=IEP] [GO:0080131 "hydroxyjasmonate sulfotransferase activity" evidence=IDA] I…
c53520_g1_i2	AT4G16790	TAIR|locus:2129141 - symbol:AT4G16790 species:3702 "Arabidopsis thaliana" [GO:0005634 "nucleus" evidence=ISM] [GO:0016021 "integral component of membrane" evidence=IEA] TAIR:locus:2129141 GO:GO:0016021 Proteomes:UP000006548 EMBL:CP002687 EMBL:AL161544 EMBL:Z97342 InterPro:IPR008480 Pfam:PF05553 EMBL:AY072022 EMBL:AY149947 EMBL:AK226346 PIR:B85187 RefSeq:NP_193412.1 UniGene:At.4440 STRING:3702.AT4…
c65703_g2_i3	AT4G11070	TAIR|locus:2136093 - symbol:WRKY41 "AT4G11070" species:3702 "Arabidopsis thaliana" [GO:0003700 "DNA binding transcription factor activity" evidence=ISS] [GO:0005634 "nucleus" evidence=ISM;IEA] [GO:0006351 "transcription, DNA-templated" evidence=IEA] [GO:0006355 "regulation of transcription, DNA-templated" evidence=IEA;ISS] [GO:0043565 "sequence-specific DNA binding" evidence=IEA] [GO:0044212 "tra…

## Sheet: Supplementary Dataset 2b
Supplementary Dataset 2. Lists of 139 (a) and 297 (b) common DEGs (associated with Fig. 3)
Contig	TAIR Gene ID	GO
c53548_g1_i1	AT3G25717	TAIR|locus:1005716552 - symbol:RTFL16 "AT3G25717" species:3702 "Arabidopsis thaliana" [GO:0003674 "molecular_function" evidence=ND] [GO:0005739 "mitochondrion" evidence=ISM] [GO:0048367 "shoot system development" evidence=ISS] TAIR:locus:1005716552 InterPro:IPR012552 Proteomes:UP000006548 EMBL:CP002686 GO:GO:0048367 Pfam:PF08137 HOGENOM:HOG000142474 EMBL:BK001749 RefSeq:NP_850631.2 UniGene:At.441…
c56348_g1_i1	AT3G47340	TAIR|locus:2099580 - symbol:ASN1 "AT3G47340" species:3702 "Arabidopsis thaliana" [GO:0004066 "asparagine synthase (glutamine-hydrolyzing) activity" evidence=IEA;ISS;IBA] [GO:0005524 "ATP binding" evidence=IEA] [GO:0005737 "cytoplasm" evidence=ISM] [GO:0006529 "asparagine biosynthetic process" evidence=IEA;IGI] [GO:0006541 "glutamine metabolic process" evidence=IEA] [GO:0042803 "protein homodimeri…
c28419_g1_i1	AT4G32280	TAIR|locus:2116505 - symbol:IAA29 "AT4G32280" species:3702 "Arabidopsis thaliana" [GO:0005634 "nucleus" evidence=ISM;IEA] [GO:0006351 "transcription, DNA-templated" evidence=IEA] [GO:0006355 "regulation of transcription, DNA-templated" evidence=IEA] [GO:0009734 "auxin-activated signaling pathway" evidence=IEA] [GO:0003700 "DNA binding transcription factor activity" evidence=ISS] [GO:0009733 "resp…
c9852_g1_i1	AT1G15690	TAIR|locus:2036134 - symbol:AVP1 "AT1G15690" species:3702 "Arabidopsis thaliana" [GO:0004427 "inorganic diphosphatase activity" evidence=IEA] [GO:0009507 "chloroplast" evidence=ISM;IDA] [GO:0009678 "hydrogen-translocating pyrophosphatase activity" evidence=IEA;IDA] [GO:0016021 "integral component of membrane" evidence=IEA] [GO:0046872 "metal ion binding" evidence=IEA] [GO:0009414 "response to wat…
c43388_g1_i1	AT2G32710	TAIR|locus:2046427 - symbol:KRP4 "AT2G32710" species:3702 "Arabidopsis thaliana" [GO:0004861 "cyclin-dependent protein serine/threonine kinase inhibitor activity" evidence=IGI;TAS] [GO:0005634 "nucleus" evidence=ISM;IDA] [GO:0005654 "nucleoplasm" evidence=IEA] [GO:0007050 "cell cycle arrest" evidence=IEA] [GO:0030332 "cyclin binding" evidence=IPI] [GO:0045736 "negative regulation of cyclin-depend…
c35181_g1_i1	AT1G79700	TAIR|locus:2017829 - symbol:WRI4 "AT1G79700" species:3702 "Arabidopsis thaliana" [GO:0003677 "DNA binding" evidence=IEA;ISS] [GO:0003700 "DNA binding transcription factor activity" evidence=IEA;ISS;IDA] [GO:0005634 "nucleus" evidence=ISM;IEA;IC;IDA] [GO:0006351 "transcription, DNA-templated" evidence=IEA] [GO:0006355 "regulation of transcription, DNA-templated" evidence=IEA;ISS] [GO:0007275 "mult…
c63123_g1_i1	AT1G04310	TAIR|locus:2018259 - symbol:ERS2 "AT1G04310" species:3702 "Arabidopsis thaliana" [GO:0000155 "phosphorelay sensor kinase activity" evidence=IEA] [GO:0004673 "protein histidine kinase activity" evidence=ISS] [GO:0005524 "ATP binding" evidence=IEA] [GO:0005576 "extracellular region" evidence=ISM] [GO:0005789 "endoplasmic reticulum membrane" evidence=IEA] [GO:0009873 "ethylene-activated signaling pa…
c66554_g1_i2	AT4G27260	TAIR|locus:2131739 - symbol:WES1 species:3702 "Arabidopsis thaliana" [GO:0005737 "cytoplasm" evidence=ISM] [GO:0009733 "response to auxin" evidence=ISS;IMP] [GO:0010252 "auxin homeostasis" evidence=TAS] [GO:0010279 "indole-3-acetic acid amido synthetase activity" evidence=IDA] [GO:0010120 "camalexin biosynthetic process" evidence=IMP] [GO:1901183 "positive regulation of camalexin biosynthetic pro…
c41734_g1_i4	AT1G73830	TAIR|locus:2027809 - symbol:BEE3 "AT1G73830" species:3702 "Arabidopsis thaliana" [GO:0003677 "DNA binding" evidence=IEA;ISS] [GO:0005634 "nucleus" evidence=ISM;IEA] [GO:0046983 "protein dimerization activity" evidence=IEA] [GO:0003700 "DNA binding transcription factor activity" evidence=ISS] [GO:0006355 "regulation of transcription, DNA-templated" evidence=TAS] [GO:0005515 "protein binding" evide…
c62933_g1_i1	AT3G07350	TAIR|locus:2079691 - symbol:AT3G07350 "AT3G07350" species:3702 "Arabidopsis thaliana" [GO:0005524 "ATP binding" evidence=IEA] [GO:0005739 "mitochondrion" evidence=ISM] [GO:0008150 "biological_process" evidence=ND] TAIR:locus:2079691 Proteomes:UP000006548 GO:GO:0005524 EMBL:CP002686 EMBL:AC009853 InterPro:IPR006502 PANTHER:PTHR31579 Pfam:PF04720 TIGRFAMs:TIGR01615 EMBL:AY045938 EMBL:AY113868 RefSe…
c63713_g1_i2	AT1G80840	TAIR|locus:2025687 - symbol:WRKY40 "AT1G80840" species:3702 "Arabidopsis thaliana" [GO:0003700 "DNA binding transcription factor activity" evidence=ISS;IDA] [GO:0005634 "nucleus" evidence=ISM;IDA] [GO:0006351 "transcription, DNA-templated" evidence=IEA] [GO:0006355 "regulation of transcription, DNA-templated" evidence=ISS] [GO:0043565 "sequence-specific DNA binding" evidence=IEA] [GO:0031347 "reg…
c33977_g1_i1	AT3G14990	TAIR|locus:2086295 - symbol:DJ1A "AT3G14990" species:3702 "Arabidopsis thaliana" [GO:0003824 "catalytic activity" evidence=ISS] [GO:0009228 "thiamine biosynthetic process" evidence=ISS] [GO:0009507 "chloroplast" evidence=ISM] [GO:0005773 "vacuole" evidence=IDA] [GO:0046686 "response to cadmium ion" evidence=IEP] [GO:0005774 "vacuolar membrane" evidence=IDA] [GO:0005886 "plasma membrane" evidence=…
c53506_g1_i2	AT3G51400	TAIR|locus:2081800 - symbol:AT3G51400 "AT3G51400" species:3702 "Arabidopsis thaliana" [GO:0003674 "molecular_function" evidence=ND] [GO:0005739 "mitochondrion" evidence=ISM] [GO:0008150 "biological_process" evidence=ND] TAIR:locus:2081800 Proteomes:UP000006548 EMBL:CP002686 EMBL:AL133452 UniGene:At.35395 UniGene:At.75576 InterPro:IPR004320 Pfam:PF03087 EMBL:BT025720 PIR:T45771 RefSeq:NP_190708.1 …
c59428_g1_i1	AT2G22680	TAIR|locus:2065999 - symbol:WAVH1 "AT2G22680" species:3702 "Arabidopsis thaliana" [GO:0004842 "ubiquitin-protein transferase activity" evidence=ISS] [GO:0005576 "extracellular region" evidence=ISM] [GO:0008270 "zinc ion binding" evidence=ISS] InterPro:IPR001841 InterPro:IPR002035 InterPro:IPR013083 TAIR:locus:2065999 Proteomes:UP000006548 EMBL:CP002685 Gene3D:3.30.40.10 EMBL:AC006340 SMART:SM0018…
c5687_g1_i1	AT1G47230	TAIR|locus:2036756 - symbol:CYCA3;4 "AT1G47230" species:3702 "Arabidopsis thaliana" [GO:0005634 "nucleus" evidence=ISM;IEA] [GO:0007049 "cell cycle" evidence=IEA] [GO:0016538 "cyclin-dependent protein serine/threonine kinase regulator activity" evidence=ISS] [GO:0051301 "cell division" evidence=IEA] [GO:0051726 "regulation of cell cycle" evidence=ISS] [GO:0005515 "protein binding" evidence=IPI] I…
c2046_g1_i1	AT4G10030	TAIR|locus:2140563 - symbol:ABHD11 "AT4G10030" species:3702 "Arabidopsis thaliana" [GO:0016787 "hydrolase activity" evidence=ISS] [GO:0004620 "phospholipase activity" evidence=IDA] [GO:0008610 "lipid biosynthetic process" evidence=IMP] [GO:0009409 "response to cold" evidence=IMP] InterPro:IPR000073 InterPro:IPR029058 TAIR:locus:2140563 Proteomes:UP000006548 GO:GO:0009409 EMBL:CP002687 GO:GO:00046…
c4976_g1_i1	AT5G56870	TAIR|locus:2170282 - symbol:BGAL4 "AT5G56870" species:3702 "Arabidopsis thaliana" [GO:0004565 "beta-galactosidase activity" evidence=ISS;TAS] [GO:0005576 "extracellular region" evidence=ISM] [GO:0005618 "cell wall" evidence=IBA] [GO:0005773 "vacuole" evidence=IBA] [GO:0005975 "carbohydrate metabolic process" evidence=IEA] [GO:0048046 "apoplast" evidence=IEA] InterPro:IPR001944 InterPro:IPR019801 …
c41884_g1_i1	AT4G28270	TAIR|locus:2123663 - symbol:RMA2 "RING membrane-anchor 2" species:3702 "Arabidopsis thaliana" [GO:0005634 "nucleus" evidence=ISM] [GO:0008270 "zinc ion binding" evidence=ISS] [GO:0016021 "integral component of membrane" evidence=IEA] [GO:0036513 "Derlin-1 retrotranslocation complex" evidence=IBA] [GO:0044390 "ubiquitin-like protein conjugating enzyme binding" evidence=IBA] [GO:0046872 "metal ion …
c28270_g1_i1	AT1G08180	TAIR|locus:2199998 - symbol:SMR2 "AT1G08180" species:3702 "Arabidopsis thaliana" [GO:0004860 "protein kinase inhibitor activity" evidence=IEA] [GO:0005634 "nucleus" evidence=ISM;IDA] [GO:0007049 "cell cycle" evidence=IEA] [GO:0005515 "protein binding" evidence=IPI] TAIR:locus:2199998 EMBL:CP002684 Proteomes:UP000006548 GO:GO:0005634 GO:GO:0004860 GO:GO:0007049 EMBL:AC011438 EMBL:AC026875 EMBL:BT0…
c57013_g1_i3	AT1G29450	TAIR|locus:2013608 - symbol:SAUR64 "AT1G29450" species:3702 "Arabidopsis thaliana" [GO:0003674 "molecular_function" evidence=ND] [GO:0005739 "mitochondrion" evidence=ISM] [GO:0005886 "plasma membrane" evidence=IEA] [GO:0007275 "multicellular organism development" evidence=IEA] [GO:0009733 "response to auxin" evidence=ISS] [GO:0009734 "auxin-activated signaling pathway" evidence=IEA] [GO:0009926 "…
c30663_g1_i1	AT4G16780	TAIR|locus:2129136 - symbol:HB-2 "AT4G16780" species:3702 "Arabidopsis thaliana" [GO:0003677 "DNA binding" evidence=ISS] [GO:0005634 "nucleus" evidence=ISM;ISS;IDA] [GO:0006351 "transcription, DNA-templated" evidence=IEA] [GO:0006355 "regulation of transcription, DNA-templated" evidence=ISS] [GO:0009585 "red, far-red light phototransduction" evidence=IEA] [GO:0008283 "cell proliferation" evidence…
c37680_g1_i1	AT2G43820	TAIR|locus:2043949 - symbol:UGT74F2 "UDP-glucosyltransferase 74F2" species:3702 "Arabidopsis thaliana" [GO:0005737 "cytoplasm" evidence=ISM] [GO:0008194 "UDP-glycosyltransferase activity" evidence=ISS] [GO:0016757 "transferase activity, transferring glycosyl groups" evidence=ISS] [GO:0016758 "transferase activity, transferring hexosyl groups" evidence=ISS] [GO:0043231 "intracellular membrane-boun…
c4867_g1_i1	AT4G34970	TAIR|locus:2131556 - symbol:ADF9 "AT4G34970" species:3702 "Arabidopsis thaliana" [GO:0003779 "actin binding" evidence=IEA] [GO:0005622 "intracellular" evidence=ISS] [GO:0005737 "cytoplasm" evidence=ISM;IEA] [GO:0015629 "actin cytoskeleton" evidence=IEA] [GO:0030042 "actin filament depolymerization" evidence=IEA] [GO:0030041 "actin filament polymerization" evidence=IDA] [GO:0051017 "actin filament…
c27069_g1_i3	AT1G14800	TAIR|locus:2006847 - symbol:AT1G14800 "AT1G14800" species:3702 "Arabidopsis thaliana" [GO:0003674 "molecular_function" evidence=ND] [GO:0005575 "cellular_component" evidence=ND] [GO:0008150 "biological_process" evidence=ND] TAIR:locus:2006847 EMBL:CP002684 Proteomes:UP000006548 InterPro:IPR012340 SUPFAM:SSF50249 eggNOG:COG0507 eggNOG:KOG0987 UniGene:At.28249 OrthoDB:EOG09360BHX RefSeq:NP_172933.1…
c67016_g2_i2	AT5G11250	TAIR|locus:2147992 - symbol:BURNOUT1 "AT5G11250" species:3702 "Arabidopsis thaliana" [GO:0006952 "defense response" evidence=IEA;ISS] [GO:0007165 "signal transduction" evidence=IEA] [GO:0043531 "ADP binding" evidence=IEA] [GO:0080135 "regulation of cellular response to stress" evidence=IMP] InterPro:IPR000157 InterPro:IPR002182 Pfam:PF00931 Pfam:PF01582 PROSITE:PS50104 SMART:SM00255 InterPro:IPR0…
c35270_g1_i1	AT1G75760	TAIR|locus:2005619 - symbol:AT1G75760 "AT1G75760" species:3702 "Arabidopsis thaliana" [GO:0004872 "receptor activity" evidence=ISS] [GO:0006621 "protein retention in ER lumen" evidence=IEA] [GO:0015031 "protein transport" evidence=ISS] [GO:0016021 "integral component of membrane" evidence=IEA;ISS] [GO:0046923 "ER retention sequence binding" evidence=IEA] InterPro:IPR000133 Pfam:PF00810 PRINTS:PR0…
c67004_g6_i3	AT3G18780	TAIR|locus:2093954 - symbol:ACT2 "AT3G18780" species:3702 "Arabidopsis thaliana" [GO:0005200 "structural constituent of cytoskeleton" evidence=ISS;TAS] [GO:0005524 "ATP binding" evidence=IEA] [GO:0005737 "cytoplasm" evidence=ISM;IDA] [GO:0005856 "cytoskeleton" evidence=IEA] [GO:0009644 "response to high light intensity" evidence=IEP] [GO:0048767 "root hair elongation" evidence=IMP] [GO:0005634 "n…
c67101_g4_i1	AT4G30270	TAIR|locus:2128936 - symbol:XTH24 "AT4G30270" species:3702 "Arabidopsis thaliana" [GO:0004553 "hydrolase activity, hydrolyzing O-glycosyl compounds" evidence=IEA] [GO:0005576 "extracellular region" evidence=ISM] [GO:0009739 "response to gibberellin" evidence=IGI] [GO:0009740 "gibberellic acid mediated signaling pathway" evidence=TAS] [GO:0009741 "response to brassinosteroid" evidence=IGI] [GO:001…
c16665_g1_i1	AT4G27310	TAIR|locus:2131709 - symbol:BBX28 "AT4G27310" species:3702 "Arabidopsis thaliana" [GO:0005622 "intracellular" evidence=IEA] [GO:0005634 "nucleus" evidence=ISM] [GO:0008270 "zinc ion binding" evidence=IEA;ISS] [GO:0003700 "DNA binding transcription factor activity" evidence=ISS] [GO:0006355 "regulation of transcription, DNA-templated" evidence=TAS] InterPro:IPR000315 Pfam:PF00643 SMART:SM00336 TAI…
c69316_g1_i1	AT1G13245	TAIR|locus:504956107 - symbol:RTFL17 "AT1G13245" species:3702 "Arabidopsis thaliana" [GO:0003674 "molecular_function" evidence=ND] [GO:0005739 "mitochondrion" evidence=ISM] [GO:0048367 "shoot system development" evidence=IMP] TAIR:locus:504956107 InterPro:IPR012552 EMBL:CP002684 Proteomes:UP000006548 GO:GO:0048367 EMBL:AC007357 Pfam:PF08137 EMBL:AF325098 EMBL:AY085299 EMBL:AY254320 EMBL:BT025298 …
c68755_g2_i2	AT1G04180	TAIR|locus:2020250 - symbol:YUC9 "AT1G04180" species:3702 "Arabidopsis thaliana" [GO:0004497 "monooxygenase activity" evidence=ISS] [GO:0004499 "N,N-dimethylaniline monooxygenase activity" evidence=IEA] [GO:0009851 "auxin biosynthetic process" evidence=IEA] [GO:0050660 "flavin adenine dinucleotide binding" evidence=IEA] [GO:0050661 "NADP binding" evidence=IEA] [GO:0055114 "oxidation-reduction pro…
c56933_g1_i1	AT4G35770	TAIR|locus:2128038 - symbol:SEN1 "AT4G35770" species:3702 "Arabidopsis thaliana" [GO:0003674 "molecular_function" evidence=ND] [GO:0007568 "aging" evidence=IEP;ISS] [GO:0009507 "chloroplast" evidence=ISM;IDA] [GO:0009579 "thylakoid" evidence=IEA] [GO:0006979 "response to oxidative stress" evidence=IEP] [GO:0009611 "response to wounding" evidence=IEP] [GO:0009753 "response to jasmonic acid" eviden…
c66269_g2_i1	AT5G63190	TAIR|locus:2162007 - symbol:MRF1 "MA3 domain-containing translation regulatory factor 1" species:3702 "Arabidopsis thaliana" [GO:0005634 "nucleus" evidence=ISM] [GO:0016853 "isomerase activity" evidence=IEA] [GO:0005515 "protein binding" evidence=IPI] [GO:0005829 "cytosol" evidence=IDA] [GO:0009646 "response to absence of light" evidence=IEP] [GO:0090549 "response to carbon starvation" evidence=I…
c50933_g1_i1	AT5G23750	TAIR|locus:2172793 - symbol:AT5G23750 "AT5G23750" species:3702 "Arabidopsis thaliana" [GO:0003677 "DNA binding" evidence=ISS] [GO:0005634 "nucleus" evidence=ISM] [GO:0008150 "biological_process" evidence=ND] Pfam:PF03763 Pfam:PF03766 TAIR:locus:2172793 Proteomes:UP000006548 EMBL:CP002688 EMBL:AB005244 eggNOG:ENOG410IX7M eggNOG:ENOG410YI71 OrthoDB:EOG09360X56 InterPro:IPR005516 InterPro:IPR005518 …
c64424_g1_i1	AT1G67900	TAIR|locus:2200286 - symbol:AT1G67900 "AT1G67900" species:3702 "Arabidopsis thaliana" [GO:0004871 "signal transducer activity" evidence=ISS] [GO:0005886 "plasma membrane" evidence=ISM] [GO:0009416 "response to light stimulus" evidence=ISS] [GO:0016567 "protein ubiquitination" evidence=IEA] UniPathway:UPA00143 Pfam:PF03000 TAIR:locus:2200286 EMBL:CP002684 Proteomes:UP000006548 GO:GO:0016567 EMBL:A…
c61680_g1_i1	AT3G25670	TAIR|locus:2102330 - symbol:AT3G25670 species:3702 "Arabidopsis thaliana" [GO:0005886 "plasma membrane" evidence=ISM] [GO:0007165 "signal transduction" evidence=IC] InterPro:IPR001611 Pfam:PF13855 TAIR:locus:2102330 Proteomes:UP000006548 EMBL:CP002686 eggNOG:KOG0619 eggNOG:COG4886 Gene3D:3.80.10.10 InterPro:IPR032675 SUPFAM:SSF52058 OrthoDB:EOG093609LJ RefSeq:NP_189195.1 UniGene:At.74335 STRING:3…
c11083_g1_i1	AT5G03120	TAIR|locus:2143498 - symbol:AT5G03120 "AT5G03120" species:3702 "Arabidopsis thaliana" [GO:0003674 "molecular_function" evidence=ND] [GO:0005576 "extracellular region" evidence=ISM] [GO:0008150 "biological_process" evidence=ND] TAIR:locus:2143498 GO:GO:0016021 Proteomes:UP000006548 EMBL:CP002688 EMBL:AL163002 EMBL:AF386956 EMBL:AY072521 PIR:T48333 RefSeq:NP_195932.1 UniGene:At.4998 EnsemblPlants:A…
c10564_g1_i1	AT3G29810	TAIR|locus:2086601 - symbol:COBL2 "AT3G29810" species:3702 "Arabidopsis thaliana" [GO:0003674 "molecular_function" evidence=ND] [GO:0005886 "plasma membrane" evidence=ISM] [GO:0016049 "cell growth" evidence=IEA] [GO:0031225 "anchored component of membrane" evidence=TAS] [GO:0046658 "anchored component of plasma membrane" evidence=IDA] [GO:0005794 "Golgi apparatus" evidence=IDA] [GO:0009664 "plant…
c39078_g1_i1	AT3G24240	TAIR|locus:2085949 - symbol:RGFR1 "AT3G24240" species:3702 "Arabidopsis thaliana" [GO:0004674 "protein serine/threonine kinase activity" evidence=IEA;ISS] [GO:0005524 "ATP binding" evidence=IEA;ISS] [GO:0006468 "protein phosphorylation" evidence=IEA;ISS] [GO:0007169 "transmembrane receptor protein tyrosine kinase signaling pathway" evidence=ISS] [GO:0016021 "integral component of membrane" eviden…
c92574_g1_i1	AT1G44830	TAIR|locus:2194819 - symbol:ERF014 "AT1G44830" species:3702 "Arabidopsis thaliana" [GO:0003677 "DNA binding" evidence=ISS] [GO:0003700 "DNA binding transcription factor activity" evidence=ISS] [GO:0005634 "nucleus" evidence=ISM;ISS;IDA] [GO:0006351 "transcription, DNA-templated" evidence=IEA] [GO:0006355 "regulation of transcription, DNA-templated" evidence=ISS] [GO:0009873 "ethylene-activated si…
c66730_g1_i1	AT4G30490	TAIR|locus:2118786 - symbol:AT4G30490 "AT4G30490" species:3702 "Arabidopsis thaliana" [GO:0005524 "ATP binding" evidence=IEA] [GO:0005739 "mitochondrion" evidence=ISM;IDA] [GO:0008150 "biological_process" evidence=ND] [GO:0016887 "ATPase activity" evidence=ISS] [GO:0005515 "protein binding" evidence=IPI] [GO:0005516 "calmodulin binding" evidence=IDA] [GO:0009507 "chloroplast" evidence=IDA] InterP…
c33454_g1_i1	AT1G18460	TAIR|locus:2014159 - symbol:AT1G18460 species:3702 "Arabidopsis thaliana" [GO:0005576 "extracellular region" evidence=ISM] [GO:0006629 "lipid metabolic process" evidence=IEA] [GO:0016021 "integral component of membrane" evidence=IEA] [GO:0016298 "lipase activity" evidence=ISS] [GO:0016787 "hydrolase activity" evidence=IEA] InterPro:IPR006693 Pfam:PF04083 InterPro:IPR029058 TAIR:locus:2014159 GO:G…
c65087_g1_i1	AT2G23170	TAIR|locus:2058588 - symbol:GH3.3 species:3702 "Arabidopsis thaliana" [GO:0005737 "cytoplasm" evidence=ISM] [GO:0009733 "response to auxin" evidence=ISS] [GO:0010252 "auxin homeostasis" evidence=TAS] [GO:0010279 "indole-3-acetic acid amido synthetase activity" evidence=IDA] TAIR:locus:2058588 Pfam:PF03321 Proteomes:UP000006548 EMBL:CP002685 Reactome:R-ATH-6798695 EMBL:AC002391 GO:GO:0010252 UniGe…
c38983_g1_i1	AT5G21170	TAIR|locus:2178963 - symbol:AKINBETA1 "AT5G21170" species:3702 "Arabidopsis thaliana" [GO:0004679 "AMP-activated protein kinase activity" evidence=ISS] [GO:0005524 "ATP binding" evidence=IEA] [GO:0005737 "cytoplasm" evidence=ISM] [GO:0005975 "carbohydrate metabolic process" evidence=IEA] [GO:0006633 "fatty acid biosynthetic process" evidence=IEA] [GO:0016301 "kinase activity" evidence=IEA] [GO:00…
c44259_g1_i1	AT2G44080	TAIR|locus:2051799 - symbol:ARL "AT2G44080" species:3702 "Arabidopsis thaliana" [GO:0003674 "molecular_function" evidence=ND] [GO:0005634 "nucleus" evidence=IEA] [GO:0005739 "mitochondrion" evidence=ISM] [GO:0007275 "multicellular organism development" evidence=IEA] [GO:0016021 "integral component of membrane" evidence=IEA] [GO:0046622 "positive regulation of organ growth" evidence=IEA] [GO:00056…
c29869_g1_i1	AT1G11380	TAIR|locus:2200081 - symbol:AT1G11380 "AT1G11380" species:3702 "Arabidopsis thaliana" [GO:0003674 "molecular_function" evidence=ND] [GO:0005886 "plasma membrane" evidence=ISM] [GO:0008150 "biological_process" evidence=ND] [GO:0016021 "integral component of membrane" evidence=IEA] TAIR:locus:2200081 GO:GO:0016021 EMBL:CP002684 Proteomes:UP000006548 InterPro:IPR006461 PANTHER:PTHR15907 Pfam:PF04749…
c57300_g1_i1	AT3G13340	TAIR|locus:2088150 - symbol:AT3G13340 "AT3G13340" species:3702 "Arabidopsis thaliana" [GO:0003674 "molecular_function" evidence=ND] [GO:0005737 "cytoplasm" evidence=ISM] [GO:0005834 "heterotrimeric G-protein complex" evidence=ISS] [GO:0008150 "biological_process" evidence=ND] [GO:0080008 "Cul4-RING E3 ubiquitin ligase complex" evidence=ISS] InterPro:IPR017986 InterPro:IPR001680 InterPro:IPR015943…
c52215_g1_i1	AT2G05642	TAIR|locus:1005716636 - symbol:AT2G05642 "AT2G05642" species:3702 "Arabidopsis thaliana" [GO:0003674 "molecular_function" evidence=ND] [GO:0008150 "biological_process" evidence=ND] [GO:0009507 "chloroplast" evidence=ISM] TAIR:locus:1005716636 Proteomes:UP000006548 EMBL:CP002685 InterPro:IPR012340 SUPFAM:SSF50249 InterPro:IPR013955 Pfam:PF08646 CDD:cd04476 eggNOG:KOG0851 eggNOG:COG1599 eggNOG:KOG1…
c27902_g1_i1	AT5G51150	TAIR|locus:2176247 - symbol:AT5G51150 species:3702 "Arabidopsis thaliana" [GO:0009507 "chloroplast" evidence=ISM] [GO:0016021 "integral component of membrane" evidence=IEA] InterPro:IPR003397 Pfam:PF02466 TAIR:locus:2176247 GO:GO:0016021 Proteomes:UP000006548 EMBL:CP002688 GO:GO:0005777 EMBL:AB023044 InterPro:IPR026749 InterPro:IPR031926 PANTHER:PTHR12459 Pfam:PF15982 eggNOG:ENOG410IQ9H eggNOG:EN…
c62566_g2_i4	AT5G02890	TAIR|locus:2151201 - symbol:AT5G02890 "AT5G02890" species:3702 "Arabidopsis thaliana" [GO:0005575 "cellular_component" evidence=ND] [GO:0016740 "transferase activity" evidence=ISS] [GO:0016747 "transferase activity, transferring acyl groups other than amino-acyl groups" evidence=IEA] [GO:0010025 "wax biosynthetic process" evidence=IMP] [GO:0042759 "long-chain fatty acid biosynthetic process" evid…
c57179_g1_i1	AT4G01960	TAIR|locus:2141420 - symbol:AT4G01960 "AT4G01960" species:3702 "Arabidopsis thaliana" [GO:0003674 "molecular_function" evidence=ND] [GO:0005634 "nucleus" evidence=ISM] [GO:0008150 "biological_process" evidence=ND] [GO:0016021 "integral component of membrane" evidence=IEA] TAIR:locus:2141420 GO:GO:0016021 Proteomes:UP000006548 EMBL:CP002687 EMBL:AC007138 EMBL:AL161493 EMBL:AY085131 EMBL:BT024626 E…
c8601_g1_i1	AT4G24230	TAIR|locus:2135947 - symbol:ACBP3 "AT4G24230" species:3702 "Arabidopsis thaliana" [GO:0000062 "fatty-acyl-CoA binding" evidence=ISS;IDA] [GO:0005576 "extracellular region" evidence=ISM;IDA] [GO:0008289 "lipid binding" evidence=IEA] [GO:0005615 "extracellular space" evidence=IDA] [GO:0015908 "fatty acid transport" evidence=TAS] [GO:0006952 "defense response" evidence=IEP] [GO:0042742 "defense resp…
c60796_g1_i4	AT1G34630	TAIR|locus:2009258 - symbol:AT1G34630 "AT1G34630" species:3702 "Arabidopsis thaliana" [GO:0003674 "molecular_function" evidence=ND] [GO:0005634 "nucleus" evidence=ISM] [GO:0008150 "biological_process" evidence=ND] [GO:0016021 "integral component of membrane" evidence=IEA] TAIR:locus:2009258 GO:GO:0016021 EMBL:CP002684 Proteomes:UP000006548 GO:GO:0005777 InterPro:IPR026749 InterPro:IPR031926 PANTH…
c27763_g1_i1	AT4G27470	TAIR|locus:2124004 - symbol:RMA3 "RING membrane-anchor 3" species:3702 "Arabidopsis thaliana" [GO:0005634 "nucleus" evidence=ISM] [GO:0008270 "zinc ion binding" evidence=ISS] [GO:0016021 "integral component of membrane" evidence=IEA] [GO:0036513 "Derlin-1 retrotranslocation complex" evidence=IBA] [GO:0044390 "ubiquitin-like protein conjugating enzyme binding" evidence=IBA] [GO:0046872 "metal ion …
c54290_g1_i2	AT3G21510	TAIR|locus:2089900 - symbol:AHP1 "AT3G21510" species:3702 "Arabidopsis thaliana" [GO:0005829 "cytosol" evidence=IEA] [GO:0000160 "phosphorelay signal transduction system" evidence=IMP] [GO:0009927 "histidine phosphotransfer kinase activity" evidence=ISS;IDA] [GO:0005515 "protein binding" evidence=IPI] [GO:0043424 "protein histidine kinase binding" evidence=IBA;IPI] [GO:0005737 "cytoplasm" evidenc…
c75612_g1_i1	AT5G14390	TAIR|locus:2145728 - symbol:AT5G14390 species:3702 "Arabidopsis thaliana" [GO:0005634 "nucleus" evidence=ISM] [GO:0008150 "biological_process" evidence=ND] [GO:0016787 "hydrolase activity" evidence=IEA] InterPro:IPR029058 InterPro:IPR022742 TAIR:locus:2145728 Proteomes:UP000006548 EMBL:CP002688 GO:GO:0016787 Gene3D:3.40.50.1820 SUPFAM:SSF53474 eggNOG:KOG1552 eggNOG:COG1073 Pfam:PF12146 HOGENOM:HO…
c54559_g1_i1	AT4G26400	TAIR|locus:2131463 - symbol:AT4G26400 "AT4G26400" species:3702 "Arabidopsis thaliana" [GO:0008270 "zinc ion binding" evidence=ISS] [GO:0010200 "response to chitin" evidence=IEP] InterPro:IPR001841 Pfam:PF13639 InterPro:IPR013083 TAIR:locus:2131463 Proteomes:UP000006548 EMBL:CP002687 GO:GO:0043161 GO:GO:0010200 GO:GO:0042787 Gene3D:3.30.40.10 eggNOG:KOG0800 eggNOG:ENOG41121N2 GO:GO:0061630 GO:GO:0…
c29362_g1_i1	AT5G57785	TAIR|locus:505006697 - symbol:AT5G57785 "AT5G57785" species:3702 "Arabidopsis thaliana" [GO:0003674 "molecular_function" evidence=ND] [GO:0005739 "mitochondrion" evidence=ISM] [GO:0080167 "response to karrikin" evidence=IEP] TAIR:locus:505006697 Proteomes:UP000006548 EMBL:CP002688 GO:GO:0080167 EMBL:BT026396 EMBL:AK117936 EMBL:AK228490 RefSeq:NP_001318821.1 RefSeq:NP_001331749.1 UniGene:At.29312 …
c56643_g1_i2	AT5G19120	TAIR|locus:2182187 - symbol:AT5G19120 species:3702 "Arabidopsis thaliana" [GO:0005576 "extracellular region" evidence=ISM] [GO:0004190 "aspartic-type endopeptidase activity" evidence=IBA] InterPro:IPR001461 TAIR:locus:2182187 Proteomes:UP000006548 EMBL:CP002688 eggNOG:KOG1339 eggNOG:ENOG410XNV7 GO:GO:0004190 GO:GO:0030163 GO:GO:0006508 CDD:cd05489 Gene3D:2.40.70.10 InterPro:IPR033121 InterPro:IPR…
c6146_g1_i1	AT3G18750	TAIR|locus:2093994 - symbol:WNK6 "AT3G18750" species:3702 "Arabidopsis thaliana" [GO:0004672 "protein kinase activity" evidence=IEA;TAS] [GO:0004674 "protein serine/threonine kinase activity" evidence=IBA] [GO:0005524 "ATP binding" evidence=IEA] [GO:0005634 "nucleus" evidence=ISM] [GO:0005737 "cytoplasm" evidence=ISM] [GO:0005829 "cytosol" evidence=IBA] [GO:0006468 "protein phosphorylation" evide…
c76940_g1_i1	AT5G01790	TAIR|locus:2181027 - symbol:AT5G01790 "AT5G01790" species:3702 "Arabidopsis thaliana" [GO:0003674 "molecular_function" evidence=ND] [GO:0008150 "biological_process" evidence=ND] [GO:0009507 "chloroplast" evidence=ISM] TAIR:locus:2181027 Proteomes:UP000006548 EMBL:CP002688 eggNOG:ENOG410J3B5 eggNOG:ENOG410YV28 EMBL:BT010833 EMBL:BT011294 RefSeq:NP_195799.2 UniGene:At.43602 EnsemblPlants:AT5G01790.…
c43843_g1_i1	AT1G77855	TAIR|locus:504956240 - symbol:AT1G77855 "AT1G77855" species:3702 "Arabidopsis thaliana" [GO:0003674 "molecular_function" evidence=ND] [GO:0008150 "biological_process" evidence=ND] [GO:0009507 "chloroplast" evidence=ISM] TAIR:locus:504956240 GO:GO:0016021 EMBL:CP002684 Proteomes:UP000006548 OrthoDB:EOG09360KSC RefSeq:NP_683505.1 UniGene:At.50663 SMR:F4I8K1 iPTMnet:F4I8K1 PaxDb:F4I8K1 EnsemblPlants…
c25043_g1_i1	AT1G14900	TAIR|locus:2006862 - symbol:HMGA "AT1G14900" species:3702 "Arabidopsis thaliana" [GO:0000786 "nucleosome" evidence=IEA] [GO:0003677 "DNA binding" evidence=ISS;IDA] [GO:0005634 "nucleus" evidence=ISS;IDA] [GO:0006334 "nucleosome assembly" evidence=IEA] [GO:0006355 "regulation of transcription, DNA-templated" evidence=IEA;ISS] [GO:0009507 "chloroplast" evidence=ISM] InterPro:IPR000116 InterPro:IPR0…
c67398_g2_i3	AT1G20880	TAIR|locus:2037370 - symbol:AT1G20880 "AT1G20880" species:3702 "Arabidopsis thaliana" [GO:0003723 "RNA binding" evidence=ISS] [GO:0005737 "cytoplasm" evidence=ISM] [GO:0008150 "biological_process" evidence=ND] [GO:0003729 "mRNA binding" evidence=IDA] InterPro:IPR000504 InterPro:IPR035979 Pfam:PF00076 PROSITE:PS50102 SMART:SM00360 TAIR:locus:2037370 EMBL:CP002684 Proteomes:UP000006548 GO:GO:000372…
c29585_g1_i1	AT1G03610	TAIR|locus:2020768 - symbol:AT1G03610 "AT1G03610" species:3702 "Arabidopsis thaliana" [GO:0003674 "molecular_function" evidence=ND] [GO:0005634 "nucleus" evidence=ISM] [GO:0008150 "biological_process" evidence=ND] TAIR:locus:2020768 EMBL:CP002684 Proteomes:UP000006548 InterPro:IPR008507 Pfam:PF05623 eggNOG:ENOG410IE0C eggNOG:ENOG410YCMM EMBL:AY084969 PIR:T00899 RefSeq:NP_563688.1 UniGene:At.42535…
c51404_g1_i1	AT1G13260	TAIR|locus:2205319 - symbol:RAV1 "AT1G13260" species:3702 "Arabidopsis thaliana" [GO:0003700 "DNA binding transcription factor activity" evidence=ISS] [GO:0005634 "nucleus" evidence=ISM;ISS;IDA] [GO:0006351 "transcription, DNA-templated" evidence=IEA] [GO:0006355 "regulation of transcription, DNA-templated" evidence=ISS] [GO:0009873 "ethylene-activated signaling pathway" evidence=IEA] [GO:0009741…
c64720_g2_i4	AT1G77700	TAIR|locus:2203236 - symbol:AT1G77700 "AT1G77700" species:3702 "Arabidopsis thaliana" [GO:0003674 "molecular_function" evidence=ND] [GO:0005576 "extracellular region" evidence=ISM] [GO:0016021 "integral component of membrane" evidence=IEA] [GO:0051707 "response to other organism" evidence=ISS] TAIR:locus:2203236 Pfam:PF00314 GO:GO:0016021 EMBL:CP002684 Proteomes:UP000006548 EMBL:AC012193 InterPro…
c31326_g1_i1	AT4G21930	TAIR|locus:2141687 - symbol:AT4G21930 "AT4G21930" species:3702 "Arabidopsis thaliana" [GO:0003674 "molecular_function" evidence=ND] [GO:0005575 "cellular_component" evidence=ND] [GO:0008150 "biological_process" evidence=ND] TAIR:locus:2141687 Proteomes:UP000006548 EMBL:CP002687 OrthoDB:EOG09360X3S InterPro:IPR007608 Pfam:PF04520 EMBL:AY120720 EMBL:BT000027 RefSeq:NP_193924.2 UniGene:At.32585 UniG…
c67418_g1_i1	AT5G25350	TAIR|locus:2145512 - symbol:EBF2 "EIN3-binding F box protein 2" species:3702 "Arabidopsis thaliana" [GO:0005634 "nucleus" evidence=ISM;IDA;TAS] [GO:0009873 "ethylene-activated signaling pathway" evidence=IEA] [GO:0016567 "protein ubiquitination" evidence=IEA] [GO:0005515 "protein binding" evidence=IPI] [GO:0006511 "ubiquitin-dependent protein catabolic process" evidence=TAS] [GO:0009723 "response…
c11740_g1_i1	AT1G75750	TAIR|locus:2005634 - symbol:GASA1 "AT1G75750" species:3702 "Arabidopsis thaliana" [GO:0004672 "protein kinase activity" evidence=IEA] [GO:0005524 "ATP binding" evidence=IEA] [GO:0005576 "extracellular region" evidence=ISM;IEA] [GO:0006468 "protein phosphorylation" evidence=IEA] [GO:0009740 "gibberellic acid mediated signaling pathway" evidence=IEA] [GO:0016021 "integral component of membrane" evi…
c56279_g1_i2	AT2G32440	TAIR|locus:2062623 - symbol:KAO2 "AT2G32440" species:3702 "Arabidopsis thaliana" [GO:0005506 "iron ion binding" evidence=IEA] [GO:0005739 "mitochondrion" evidence=ISM] [GO:0005789 "endoplasmic reticulum membrane" evidence=IEA] [GO:0007275 "multicellular organism development" evidence=IBA] [GO:0009686 "gibberellin biosynthetic process" evidence=IEA;ISS;TAS] [GO:0010268 "brassinosteroid homeostasis…
c108298_g1_i1	AT5G06860	TAIR|locus:2169389 - symbol:PGIP1 "AT5G06860" species:3702 "Arabidopsis thaliana" [GO:0005576 "extracellular region" evidence=ISM;IEA] [GO:0006952 "defense response" evidence=ISS] [GO:0016020 "membrane" evidence=IEA] [GO:0007165 "signal transduction" evidence=IC] [GO:0090353 "polygalacturonase inhibitor activity" evidence=IDA] [GO:0005618 "cell wall" evidence=IDA] [GO:0009505 "plant-type cell wal…
c54101_g1_i1	AT3G03050	TAIR|locus:2097700 - symbol:CSLD3 "AT3G03050" species:3702 "Arabidopsis thaliana" [GO:0000139 "Golgi membrane" evidence=IEA] [GO:0000271 "polysaccharide biosynthetic process" evidence=ISS] [GO:0000977 "RNA polymerase II regulatory region sequence-specific DNA binding" evidence=IBA] [GO:0005794 "Golgi apparatus" evidence=ISM;IDA] [GO:0009832 "plant-type cell wall biogenesis" evidence=ISS] [GO:0016…
c63529_g1_i7	AT5G52900	TAIR|locus:2176892 - symbol:MAKR6 "AT5G52900" species:3702 "Arabidopsis thaliana" [GO:0003674 "molecular_function" evidence=ND] [GO:0005634 "nucleus" evidence=ISM] [GO:0005886 "plasma membrane" evidence=IEA] [GO:0009738 "abscisic acid-activated signaling pathway" evidence=IEA] TAIR:locus:2176892 Proteomes:UP000006548 GO:GO:0005886 EMBL:CP002688 GO:GO:0009738 EMBL:AB009055 EMBL:BT005766 EMBL:BT006…
c5173_g1_i1	AT1G33055	TAIR|locus:505006164 - symbol:AT1G33055 "AT1G33055" species:3702 "Arabidopsis thaliana" [GO:0003674 "molecular_function" evidence=ND] [GO:0005739 "mitochondrion" evidence=ISM] [GO:0009061 "anaerobic respiration" evidence=IEP;IMP] TAIR:locus:505006164 EMBL:CP002684 Proteomes:UP000006548 GO:GO:0009061 EMBL:AF370464 EMBL:AK221674 RefSeq:NP_564416.1 UniGene:At.19050 STRING:3702.AT1G33055.1 EnsemblPla…
c33026_g1_i1	AT1G65590	TAIR|locus:2034147 - symbol:HEXO3 "AT1G65590" species:3702 "Arabidopsis thaliana" [GO:0004563 "beta-N-acetylhexosaminidase activity" evidence=ISS;IDA] [GO:0005975 "carbohydrate metabolic process" evidence=IEA;ISS] [GO:0102148 "N-acetyl-beta-D-galactosaminidase activity" evidence=IEA] [GO:0005618 "cell wall" evidence=IDA] [GO:0009505 "plant-type cell wall" evidence=IDA] [GO:0015929 "hexosaminidase…
c66623_g2_i5	AT3G25270	TAIR|locus:2090215 - symbol:AT3G25270 "AT3G25270" species:3702 "Arabidopsis thaliana" [GO:0003676 "nucleic acid binding" evidence=IEA] [GO:0003964 "RNA-directed DNA polymerase activity" evidence=IEA] [GO:0005634 "nucleus" evidence=ISM] [GO:0008150 "biological_process" evidence=ND] InterPro:IPR036397 InterPro:IPR012337 TAIR:locus:2090215 Proteomes:UP000006548 EMBL:CP002686 GO:GO:0003676 Gene3D:3.3…
c58717_g1_i1	AT1G72430	TAIR|locus:2193927 - symbol:SAUR78 "AT1G72430" species:3702 "Arabidopsis thaliana" [GO:0003674 "molecular_function" evidence=ND] [GO:0005634 "nucleus" evidence=ISM] [GO:0009733 "response to auxin" evidence=IEA;ISS] InterPro:IPR003676 Pfam:PF02519 TAIR:locus:2193927 EMBL:CP002684 Proteomes:UP000006548 GO:GO:0009733 EMBL:AC016529 EMBL:AY088935 EMBL:BT024564 PIR:D96748 RefSeq:NP_565042.1 UniGene:At.…
c57343_g1_i1	AT5G55250	TAIR|locus:2161680 - symbol:IAMT1 "AT5G55250" species:3702 "Arabidopsis thaliana" [GO:0005575 "cellular_component" evidence=ND] [GO:0032259 "methylation" evidence=IEA] [GO:0103007 "indole-3-acetate carboxyl methyltransferase activity" evidence=IEA] [GO:0008757 "S-adenosylmethionine-dependent methyltransferase activity" evidence=IMP] [GO:0051749 "indole acetic acid carboxyl methyltransferase activ…
c64126_g4_i5	AT3G23030	TAIR|locus:2094578 - symbol:IAA2 "AT3G23030" species:3702 "Arabidopsis thaliana" [GO:0005634 "nucleus" evidence=ISM;IEA;IDA] [GO:0006351 "transcription, DNA-templated" evidence=IEA] [GO:0006355 "regulation of transcription, DNA-templated" evidence=IEA] [GO:0009734 "auxin-activated signaling pathway" evidence=IEA] [GO:0003700 "DNA binding transcription factor activity" evidence=ISS] [GO:0005515 "p…
c44691_g1_i1	AT3G08660	TAIR|locus:2077868 - symbol:AT3G08660 "AT3G08660" species:3702 "Arabidopsis thaliana" [GO:0004871 "signal transducer activity" evidence=ISS] [GO:0009416 "response to light stimulus" evidence=ISS] [GO:0009507 "chloroplast" evidence=ISM] [GO:0016567 "protein ubiquitination" evidence=IEA] InterPro:IPR000210 Pfam:PF00651 PROSITE:PS50097 SMART:SM00225 UniPathway:UPA00143 Pfam:PF03000 TAIR:locus:207786…
c67999_g3_i3	AT1G68580	TAIR|locus:2026874 - symbol:AT1G68580 "AT1G68580" species:3702 "Arabidopsis thaliana" [GO:0003677 "DNA binding" evidence=ISS] [GO:0003682 "chromatin binding" evidence=IEA] [GO:0005634 "nucleus" evidence=ISM] [GO:0008150 "biological_process" evidence=ND] [GO:0009506 "plasmodesma" evidence=IDA] InterPro:IPR001025 Pfam:PF01426 PROSITE:PS51038 SMART:SM00439 InterPro:IPR008395 TAIR:locus:2026874 EMBL:…
c67303_g1_i6	AT1G02640	TAIR|locus:2196060 - symbol:BXL2 "AT1G02640" species:3702 "Arabidopsis thaliana" [GO:0004553 "hydrolase activity, hydrolyzing O-glycosyl compounds" evidence=IEA;ISS] [GO:0005576 "extracellular region" evidence=ISM] [GO:0005578 "proteinaceous extracellular matrix" evidence=IEA] [GO:0005975 "carbohydrate metabolic process" evidence=IEA] [GO:0031519 "PcG protein complex" evidence=IEA] [GO:0009505 "p…
c55810_g1_i1	AT2G40000	TAIR|locus:2061221 - symbol:HSPRO2 "AT2G40000" species:3702 "Arabidopsis thaliana" [GO:0005737 "cytoplasm" evidence=IEA] [GO:0005739 "mitochondrion" evidence=ISM] [GO:0019441 "tryptophan catabolic process to kynurenine" evidence=IEA] [GO:0020037 "heme binding" evidence=IEA] [GO:0046872 "metal ion binding" evidence=IEA] [GO:0005515 "protein binding" evidence=IPI] [GO:0009751 "response to salicylic…
c62818_g1_i1	AT5G62430	TAIR|locus:2154079 - symbol:CDF1 "AT5G62430" species:3702 "Arabidopsis thaliana" [GO:0003677 "DNA binding" evidence=ISS;IDA] [GO:0005634 "nucleus" evidence=ISM;IDA;IPI] [GO:0006351 "transcription, DNA-templated" evidence=IEA] [GO:0009908 "flower development" evidence=IEA] [GO:0046872 "metal ion binding" evidence=IEA] [GO:0003700 "DNA binding transcription factor activity" evidence=ISS;IDA] [GO:00…
c63152_g1_i1	AT3G61180	TAIR|locus:2098916 - symbol:AT3G61180 species:3702 "Arabidopsis thaliana" [GO:0005634 "nucleus" evidence=ISM] [GO:0008270 "zinc ion binding" evidence=ISS] [GO:0016021 "integral component of membrane" evidence=IEA] [GO:0005774 "vacuolar membrane" evidence=IBA;IDA] InterPro:IPR001841 Pfam:PF13639 InterPro:IPR013083 TAIR:locus:2098916 GO:GO:0016021 Proteomes:UP000006548 GO:GO:0005774 EMBL:CP002686 G…
c51587_g1_i1	AT1G28130	TAIR|locus:2010484 - symbol:GH3.17 "Gretchen Hagen 3.17" species:3702 "Arabidopsis thaliana" [GO:0005737 "cytoplasm" evidence=ISM;IDA] [GO:0009733 "response to auxin" evidence=ISS;IMP] [GO:0005634 "nucleus" evidence=IDA] [GO:0010252 "auxin homeostasis" evidence=TAS] [GO:0010279 "indole-3-acetic acid amido synthetase activity" evidence=IDA] TAIR:locus:2010484 Pfam:PF03321 EMBL:CP002684 Proteomes:U…
c42960_g1_i2	AT1G77330	TAIR|locus:2031422 - symbol:ACO5 "ACC oxidase 5" species:3702 "Arabidopsis thaliana" [GO:0005737 "cytoplasm" evidence=ISM] [GO:0006952 "defense response" evidence=IEA] [GO:0009693 "ethylene biosynthetic process" evidence=IEA;TAS] [GO:0031418 "L-ascorbic acid binding" evidence=IEA] [GO:0046872 "metal ion binding" evidence=IEA] [GO:0055114 "oxidation-reduction process" evidence=IEA;ISS] [GO:0009815…
c42235_g1_i1	AT5G62470	TAIR|locus:2154119 - symbol:MYB96 "AT5G62470" species:3702 "Arabidopsis thaliana" [GO:0000981 "RNA polymerase II transcription factor activity, sequence-specific DNA binding" evidence=IBA] [GO:0001135 "transcription factor activity, RNA polymerase II transcription factor recruiting" evidence=IBA] [GO:0003677 "DNA binding" evidence=IEA;ISS] [GO:0005634 "nucleus" evidence=ISM;IDA] [GO:0006357 "regu…
c47940_g1_i1	AT2G34320	TAIR|locus:2040899 - symbol:AT2G34320 "AT2G34320" species:3702 "Arabidopsis thaliana" [GO:0003676 "nucleic acid binding" evidence=IEA] [GO:0003964 "RNA-directed DNA polymerase activity" evidence=IEA] [GO:0005575 "cellular_component" evidence=ND] [GO:0008150 "biological_process" evidence=ND] InterPro:IPR036397 InterPro:IPR012337 TAIR:locus:2040899 Proteomes:UP000006548 EMBL:CP002685 GO:GO:0003676 …
c45637_g1_i1	AT4G36010	TAIR|locus:2135129 - symbol:AT4G36010 "AT4G36010" species:3702 "Arabidopsis thaliana" [GO:0003674 "molecular_function" evidence=ND] [GO:0005576 "extracellular region" evidence=ISM] [GO:0051707 "response to other organism" evidence=ISS] [GO:0031225 "anchored component of membrane" evidence=TAS] TAIR:locus:2135129 Pfam:PF00314 Proteomes:UP000006548 EMBL:CP002687 GO:GO:0031225 EMBL:AL161588 EMBL:AL0…
c66355_g1_i1	AT5G54080	TAIR|locus:2166567 - symbol:HGO "AT5G54080" species:3702 "Arabidopsis thaliana" [GO:0004411 "homogentisate 1,2-dioxygenase activity" evidence=ISS;IDA] [GO:0005737 "cytoplasm" evidence=ISM;IBA] [GO:0006559 "L-phenylalanine catabolic process" evidence=IEA;ISS;IBA] [GO:0006572 "tyrosine catabolic process" evidence=IGI;ISS] [GO:0046872 "metal ion binding" evidence=IEA] [GO:0055114 "oxidation-reductio…
c41252_g1_i1	AT5G12020	TAIR|locus:2143109 - symbol:HSP17.6II "AT5G12020" species:3702 "Arabidopsis thaliana" [GO:0005737 "cytoplasm" evidence=ISM;IEA] [GO:0009408 "response to heat" evidence=IEP;ISS] Pfam:PF00011 InterPro:IPR002068 TAIR:locus:2143109 Proteomes:UP000006548 GO:GO:0005737 EMBL:CP002688 GO:GO:0009408 eggNOG:COG0071 Gene3D:2.60.40.790 InterPro:IPR008978 SUPFAM:SSF49764 PROSITE:PS01031 EMBL:AL163812 InterPro…
c83214_g1_i1	AT2G34340	TAIR|locus:2040799 - symbol:AT2G34340 "AT2G34340" species:3702 "Arabidopsis thaliana" [GO:0003674 "molecular_function" evidence=ND] [GO:0005634 "nucleus" evidence=ISM] [GO:0009739 "response to gibberellin" evidence=IEP] TAIR:locus:2040799 Proteomes:UP000006548 EMBL:CP002685 GO:GO:0009739 EMBL:AC004481 HOGENOM:HOG000238243 OrthoDB:EOG09360X3S InterPro:IPR007608 Pfam:PF04520 eggNOG:ENOG410J3KS eggN…
c2160_g1_i1	AT1G52950	TAIR|locus:2011521 - symbol:AT1G52950 "AT1G52950" species:3702 "Arabidopsis thaliana" [GO:0003674 "molecular_function" evidence=ND] [GO:0005634 "nucleus" evidence=ISM] [GO:0008150 "biological_process" evidence=ND] [GO:0009506 "plasmodesma" evidence=IDA] TAIR:locus:2011521 EMBL:CP002684 Proteomes:UP000006548 GO:GO:0009506 InterPro:IPR012340 SUPFAM:SSF50249 EMBL:AC019018 InterPro:IPR013955 Pfam:PF0…
c67724_g1_i1	AT5G66460	TAIR|locus:2154905 - symbol:MAN7 "AT5G66460" species:3702 "Arabidopsis thaliana" [GO:0004553 "hydrolase activity, hydrolyzing O-glycosyl compounds" evidence=ISS] [GO:0005576 "extracellular region" evidence=ISM;IEA] [GO:0046355 "mannan catabolic process" evidence=IBA] [GO:0009845 "seed germination" evidence=IMP] [GO:0016985 "mannan endo-1,4-beta-mannosidase activity" evidence=IDA] [GO:0071944 "cel…
c57609_g1_i2	AT5G09430	TAIR|locus:2184777 - symbol:AT5G09430 species:3702 "Arabidopsis thaliana" [GO:0005737 "cytoplasm" evidence=ISM] [GO:0016787 "hydrolase activity" evidence=IEA;ISS] Pfam:PF00561 InterPro:IPR000073 InterPro:IPR029058 TAIR:locus:2184777 Proteomes:UP000006548 EMBL:CP002688 GO:GO:0016787 Gene3D:3.40.50.1820 SUPFAM:SSF53474 PRINTS:PR00111 eggNOG:COG0596 eggNOG:KOG1454 HOGENOM:HOG000237545 OMA:GMIVQEM Or…
c91112_g1_i1	AT1G76240	TAIR|locus:2199736 - symbol:AT1G76240 "AT1G76240" species:3702 "Arabidopsis thaliana" [GO:0003674 "molecular_function" evidence=ND] [GO:0005634 "nucleus" evidence=ISM] TAIR:locus:2199736 EMBL:CP002684 Proteomes:UP000006548 InterPro:IPR004320 Pfam:PF03087 EMBL:BT022064 EMBL:BT029223 EMBL:AK228805 RefSeq:NP_177751.1 UniGene:At.16588 STRING:3702.AT1G76240.1 EnsemblPlants:AT1G76240.1 GeneID:843957 Gr…
c58620_g1_i1	AT4G14270	TAIR|locus:2129570 - symbol:AT4G14270 "AT4G14270" species:3702 "Arabidopsis thaliana" [GO:0003674 "molecular_function" evidence=ND] [GO:0005634 "nucleus" evidence=ISM] TAIR:locus:2129570 Proteomes:UP000006548 EMBL:CP002687 EMBL:Z97335 EMBL:AL161538 EMBL:AK118928 EMBL:AY045858 EMBL:AY091384 EMBL:AK175142 EMBL:AK175550 EMBL:AK176046 EMBL:AK176534 EMBL:AK176574 EMBL:AK176876 EMBL:AK175489 EMBL:AY086…
c62260_g1_i2	AT5G24460	TAIR|locus:2184002 - symbol:AT5G24460 species:3702 "Arabidopsis thaliana" [GO:0005634 "nucleus" evidence=ISM] [GO:0008150 "biological_process" evidence=ND] [GO:0016787 "hydrolase activity" evidence=IEA] [GO:0005618 "cell wall" evidence=IDA] InterPro:IPR015797 TAIR:locus:2184002 Proteomes:UP000006548 EMBL:CP002688 GO:GO:0005618 GO:GO:0016787 SUPFAM:SSF55811 EMBL:AB025641 EMBL:AY062666 EMBL:AY09331…
c7934_g1_i1	AT3G62070	TAIR|locus:2097983 - symbol:AT3G62070 "AT3G62070" species:3702 "Arabidopsis thaliana" [GO:0003674 "molecular_function" evidence=ND] [GO:0005575 "cellular_component" evidence=ND] [GO:0008150 "biological_process" evidence=ND] TAIR:locus:2097983 Proteomes:UP000006548 EMBL:CP002686 EMBL:AL138651 OrthoDB:EOG09360SLO eggNOG:ENOG410IYWN eggNOG:ENOG410YQ21 HOGENOM:HOG000237778 EMBL:BT012529 EMBL:BT014831…
c93039_g1_i1	AT5G08150	TAIR|locus:2181564 - symbol:SOB5 "AT5G08150" species:3702 "Arabidopsis thaliana" [GO:0003674 "molecular_function" evidence=ND] [GO:0005634 "nucleus" evidence=ISM;IDA] [GO:0005618 "cell wall" evidence=IDA] [GO:0005737 "cytoplasm" evidence=IDA] [GO:0005886 "plasma membrane" evidence=IDA] [GO:0009690 "cytokinin metabolic process" evidence=IMP] TAIR:locus:2181564 Proteomes:UP000006548 GO:GO:0005886 G…
c61373_g1_i3	AT5G64180	TAIR|locus:2173323 - symbol:AT5G64180 "AT5G64180" species:3702 "Arabidopsis thaliana" [GO:0003674 "molecular_function" evidence=ND] [GO:0005634 "nucleus" evidence=ISM] [GO:0008150 "biological_process" evidence=ND] TAIR:locus:2173323 Proteomes:UP000006548 EMBL:CP002688 EMBL:AB008268 EMBL:AY056220 EMBL:AY114022 RefSeq:NP_001332145.1 RefSeq:NP_201223.1 UniGene:At.67263 UniGene:At.7382 IntAct:Q9FMG6 …
c35130_g1_i1	AT4G37010	TAIR|locus:2115030 - symbol:CEN2 "AT4G37010" species:3702 "Arabidopsis thaliana" [GO:0005509 "calcium ion binding" evidence=IEA;ISS] [GO:0005634 "nucleus" evidence=IEA] [GO:0005737 "cytoplasm" evidence=IEA;IDA] [GO:0005886 "plasma membrane" evidence=ISM] [GO:0006281 "DNA repair" evidence=IEA;IDA] InterPro:IPR002048 Pfam:PF13499 PROSITE:PS50222 SMART:SM00054 InterPro:IPR011992 Prosite:PS00018 TAIR…
c66198_g1_i1	AT4G01250	TAIR|locus:2125043 - symbol:WRKY22 "AT4G01250" species:3702 "Arabidopsis thaliana" [GO:0003700 "DNA binding transcription factor activity" evidence=ISS;IBA] [GO:0005634 "nucleus" evidence=ISM;IEA] [GO:0006351 "transcription, DNA-templated" evidence=IEA] [GO:0006355 "regulation of transcription, DNA-templated" evidence=IEA;ISS] [GO:0006952 "defense response" evidence=IEA] [GO:0043565 "sequence-spe…
c50482_g1_i1	AT5G09620	TAIR|locus:2144721 - symbol:AT5G09620 "AT5G09620" species:3702 "Arabidopsis thaliana" [GO:0003674 "molecular_function" evidence=ND] [GO:0005634 "nucleus" evidence=ISM] [GO:0008150 "biological_process" evidence=ND] InterPro:IPR000270 Pfam:PF00564 SMART:SM00666 TAIR:locus:2144721 Proteomes:UP000006548 EMBL:CP002688 EMBL:AB020752 EMBL:AL353994 HOGENOM:HOG000090419 OrthoDB:EOG09360ALI PIR:T49936 RefS…
c65354_g1_i2	AT4G39400	TAIR|locus:2005498 - symbol:BRI1 "AT4G39400" species:3702 "Arabidopsis thaliana" [GO:0004714 "transmembrane receptor protein tyrosine kinase activity" evidence=IEA] [GO:0005524 "ATP binding" evidence=IEA] [GO:0005886 "plasma membrane" evidence=ISM;IBA;IDA] [GO:0009826 "unidimensional cell growth" evidence=IMP] [GO:0010008 "endosome membrane" evidence=IEA] [GO:0016021 "integral component of membra…
c53513_g1_i2	AT4G37610	TAIR|locus:2120056 - symbol:BT5 "AT4G37610" species:3702 "Arabidopsis thaliana" [GO:0003712 "transcription cofactor activity" evidence=IEA] [GO:0004402 "histone acetyltransferase activity" evidence=IEA] [GO:0005634 "nucleus" evidence=ISM;IEA] [GO:0008270 "zinc ion binding" evidence=IEA] [GO:0019005 "SCF ubiquitin ligase complex" evidence=IBA] [GO:0030162 "regulation of proteolysis" evidence=IBA] …
c36184_g1_i1	AT1G75590	TAIR|locus:2005694 - symbol:SAUR52 "AT1G75590" species:3702 "Arabidopsis thaliana" [GO:0003674 "molecular_function" evidence=ND] [GO:0005739 "mitochondrion" evidence=ISM] [GO:0009733 "response to auxin" evidence=ISS] InterPro:IPR003676 Pfam:PF02519 TAIR:locus:2005694 EMBL:CP002684 Proteomes:UP000006548 GO:GO:0009733 KO:K14488 OrthoDB:EOG09360SFR eggNOG:ENOG410IXIR eggNOG:ENOG410YQVF RefSeq:NP_565…
c107283_g1_i1	AT2G28400	TAIR|locus:2057542 - symbol:AT2G28400 "AT2G28400" species:3702 "Arabidopsis thaliana" [GO:0003674 "molecular_function" evidence=ND] [GO:0008150 "biological_process" evidence=ND] TAIR:locus:2057542 Proteomes:UP000006548 EMBL:CP002685 EMBL:AC006283 HOGENOM:HOG000238243 OrthoDB:EOG09360X3S InterPro:IPR007608 Pfam:PF04520 EMBL:AY070388 EMBL:AY122954 PIR:D84684 RefSeq:NP_180407.1 UniGene:At.28147 STRI…
c75382_g1_i1	AT4G37770	TAIR|locus:2137579 - symbol:ACS8 "1-amino-cyclopropane-1-carboxylate synthase 8" species:3702 "Arabidopsis thaliana" [GO:0005737 "cytoplasm" evidence=ISM] [GO:0009693 "ethylene biosynthetic process" evidence=IEA;TAS] [GO:0009835 "fruit ripening" evidence=IEA] [GO:0030170 "pyridoxal phosphate binding" evidence=IEA] [GO:0016847 "1-aminocyclopropane-1-carboxylate synthase activity" evidence=ISS;IDA]…
c64291_g1_i1	AT2G42580	TAIR|locus:2041559 - symbol:TTL3 "tetratricopetide-repeat thioredoxin-like 3" species:3702 "Arabidopsis thaliana" [GO:0005634 "nucleus" evidence=ISM] [GO:0045454 "cell redox homeostasis" evidence=IEA] [GO:0005515 "protein binding" evidence=IPI] [GO:0009734 "auxin-activated signaling pathway" evidence=IMP] [GO:0009742 "brassinosteroid mediated signaling pathway" evidence=IMP] [GO:0010305 "leaf vas…
c52706_g1_i2	AT1G27290	TAIR|locus:2015944 - symbol:AT1G27290 "AT1G27290" species:3702 "Arabidopsis thaliana" [GO:0003674 "molecular_function" evidence=ND] [GO:0005739 "mitochondrion" evidence=ISM] [GO:0008150 "biological_process" evidence=ND] [GO:0016021 "integral component of membrane" evidence=IEA] TAIR:locus:2015944 GO:GO:0016021 EMBL:CP002684 Proteomes:UP000006548 EMBL:AF386951 EMBL:AY072464 RefSeq:NP_001077602.1 R…
c29849_g1_i1	AT5G58650	TAIR|locus:2178773 - symbol:PSY1 "AT5G58650" species:3702 "Arabidopsis thaliana" [GO:0005576 "extracellular region" evidence=ISM;IEA] [GO:0008083 "growth factor activity" evidence=IEA] [GO:0042127 "regulation of cell proliferation" evidence=IMP] [GO:0009658 "chloroplast organization" evidence=IMP] TAIR:locus:2178773 Proteomes:UP000006548 EMBL:CP002688 GO:GO:0005576 GO:GO:0008083 GO:GO:0009658 GO:…
c50242_g1_i1	AT4G01120	TAIR|locus:2124938 - symbol:GBF2 "AT4G01120" species:3702 "Arabidopsis thaliana" [GO:0003677 "DNA binding" evidence=ISS;IDA] [GO:0005634 "nucleus" evidence=ISM;IDA] [GO:0006351 "transcription, DNA-templated" evidence=IEA] [GO:0006355 "regulation of transcription, DNA-templated" evidence=IEA] [GO:0003700 "DNA binding transcription factor activity" evidence=ISS] [GO:0043565 "sequence-specific DNA b…
c43243_g1_i1	AT1G29640	TAIR|locus:2013638 - symbol:AT1G29640 "AT1G29640" species:3702 "Arabidopsis thaliana" [GO:0003674 "molecular_function" evidence=ND] [GO:0005634 "nucleus" evidence=ISM] [GO:0008150 "biological_process" evidence=ND] TAIR:locus:2013638 EMBL:CP002684 Proteomes:UP000006548 EMBL:AC068667 HOGENOM:HOG000238243 OrthoDB:EOG09360X3S InterPro:IPR007608 Pfam:PF04520 EMBL:BT004755 EMBL:AK227398 PIR:F86419 RefS…
c58547_g1_i3	AT3G54770	TAIR|locus:2102435 - symbol:ARP1 "AT3G54770" species:3702 "Arabidopsis thaliana" [GO:0003723 "RNA binding" evidence=ISS] [GO:0009507 "chloroplast" evidence=ISM] [GO:0005634 "nucleus" evidence=IDA] [GO:0009414 "response to water deprivation" evidence=IMP] [GO:0009651 "response to salt stress" evidence=IMP] [GO:0009737 "response to abscisic acid" evidence=IEP] [GO:0010029 "regulation of seed germin…
c63464_g2_i1	AT3G14610	TAIR|locus:2089526 - symbol:CYP72A7 "AT3G14610" species:3702 "Arabidopsis thaliana" [GO:0004497 "monooxygenase activity" evidence=IBA] [GO:0005506 "iron ion binding" evidence=IEA] [GO:0016021 "integral component of membrane" evidence=IEA] [GO:0016705 "oxidoreductase activity, acting on paired donors, with incorporation or reduction of molecular oxygen" evidence=IEA] [GO:0019825 "oxygen binding" e…
c66728_g4_i1	AT3G21270	TAIR|locus:2094746 - symbol:DOF2 "AT3G21270" species:3702 "Arabidopsis thaliana" [GO:0003677 "DNA binding" evidence=ISS] [GO:0005634 "nucleus" evidence=ISM;IEA] [GO:0006351 "transcription, DNA-templated" evidence=IEA] [GO:0046872 "metal ion binding" evidence=IEA] [GO:0003700 "DNA binding transcription factor activity" evidence=ISS] [GO:0006355 "regulation of transcription, DNA-templated" evidence…
c55034_g1_i2	AT1G19400	TAIR|locus:2016382 - symbol:AT1G19400 species:3702 "Arabidopsis thaliana" [GO:0005739 "mitochondrion" evidence=ISM] [GO:0008150 "biological_process" evidence=ND] [GO:0016021 "integral component of membrane" evidence=IEA] [GO:0004617 "phosphoglycerate dehydrogenase activity" evidence=IBA] TAIR:locus:2016382 GO:GO:0016021 EMBL:CP002684 Proteomes:UP000006548 eggNOG:ENOG410IGXI eggNOG:ENOG410YCHA Ort…
c65282_g1_i1	AT5G22500	TAIR|locus:2171107 - symbol:FAR1 "AT5G22500" species:3702 "Arabidopsis thaliana" [GO:0006629 "lipid metabolic process" evidence=IEA] [GO:0009507 "chloroplast" evidence=ISM;IDA] [GO:0009556 "microsporogenesis" evidence=ISS] [GO:0016627 "oxidoreductase activity, acting on the CH-CH group of donors" evidence=ISS] [GO:0035336 "long-chain fatty-acyl-CoA metabolic process" evidence=IBA] [GO:0055114 "ox…
c54248_g1_i5	AT5G25890	TAIR|locus:2180557 - symbol:IAA28 "AT5G25890" species:3702 "Arabidopsis thaliana" [GO:0005622 "intracellular" evidence=ISS] [GO:0005634 "nucleus" evidence=ISM;IEA] [GO:0006351 "transcription, DNA-templated" evidence=IEA] [GO:0006355 "regulation of transcription, DNA-templated" evidence=IEA] [GO:0006417 "regulation of translation" evidence=ISS] [GO:0009734 "auxin-activated signaling pathway" evide…
c33369_g1_i1	AT2G32150	TAIR|locus:2045422 - symbol:AT2G32150 "AT2G32150" species:3702 "Arabidopsis thaliana" [GO:0016787 "hydrolase activity" evidence=IEA;ISS] InterPro:IPR023214 TAIR:locus:2045422 Proteomes:UP000006548 EMBL:CP002685 GO:GO:0016787 Gene3D:3.40.50.1000 InterPro:IPR036412 SUPFAM:SSF56784 EMBL:AC006223 eggNOG:COG1011 UniGene:At.21600 OMA:TLYPHHV CDD:cd02604 InterPro:IPR010237 SFLD:SFLDG01132 TIGRFAMs:TIGR0…
c30648_g1_i1	AT5G03230	TAIR|locus:2143538 - symbol:AT5G03230 "AT5G03230" species:3702 "Arabidopsis thaliana" [GO:0003674 "molecular_function" evidence=ND] [GO:0005634 "nucleus" evidence=ISM] [GO:0008150 "biological_process" evidence=ND] TAIR:locus:2143538 Proteomes:UP000006548 EMBL:CP002688 EMBL:AB005240 EMBL:AL163002 HOGENOM:HOG000238243 InterPro:IPR007608 Pfam:PF04520 EMBL:AF370275 EMBL:AY142539 PIR:T48344 RefSeq:NP_…
c60012_g1_i1	AT4G28720	TAIR|locus:2117783 - symbol:YUC8 "AT4G28720" species:3702 "Arabidopsis thaliana" [GO:0004497 "monooxygenase activity" evidence=ISS] [GO:0004499 "N,N-dimethylaniline monooxygenase activity" evidence=IEA] [GO:0009851 "auxin biosynthetic process" evidence=IEA;TAS] [GO:0050660 "flavin adenine dinucleotide binding" evidence=IEA] [GO:0050661 "NADP binding" evidence=IEA] [GO:0055114 "oxidation-reduction…
c65901_g2_i2	AT2G42040	TAIR|locus:2064573 - symbol:AT2G42040 "AT2G42040" species:3702 "Arabidopsis thaliana" [GO:0003674 "molecular_function" evidence=ND] [GO:0005634 "nucleus" evidence=IEA] [GO:0006351 "transcription, DNA-templated" evidence=IEA] [GO:0032502 "developmental process" evidence=IEA] InterPro:IPR031137 TAIR:locus:2064573 Proteomes:UP000006548 GO:GO:0005634 EMBL:CP002685 GO:GO:0032502 GO:GO:0006351 EMBL:U90…
c51232_g1_i1	AT2G24100	TAIR|locus:2047480 - symbol:ASG1 "AT2G24100" species:3702 "Arabidopsis thaliana" [GO:0004386 "helicase activity" evidence=IEA] [GO:0005634 "nucleus" evidence=ISM] TAIR:locus:2047480 Proteomes:UP000006548 EMBL:CP002685 GO:GO:0004386 EMBL:AY042896 EMBL:AY054224 EMBL:BT008764 PIR:F84632 RefSeq:NP_565562.2 UniGene:At.13397 IntAct:Q9ZUI1 STRING:3702.AT2G24100.1 EnsemblPlants:AT2G24100.1 GeneID:816944 …
c68656_g1_i1	AT1G70940	TAIR|locus:2013975 - symbol:PIN3 "AT1G70940" species:3702 "Arabidopsis thaliana" [GO:0005215 "transporter activity" evidence=ISS] [GO:0005783 "endoplasmic reticulum" evidence=IBA] [GO:0009672 "auxin:proton symporter activity" evidence=ISS] [GO:0009734 "auxin-activated signaling pathway" evidence=IEA] [GO:0009926 "auxin polar transport" evidence=ISS;IMP] [GO:0010252 "auxin homeostasis" evidence=IB…
c53840_g1_i2	AT3G21330	TAIR|locus:2089418 - symbol:AT3G21330 "AT3G21330" species:3702 "Arabidopsis thaliana" [GO:0003677 "DNA binding" evidence=IEA;ISS] [GO:0003700 "DNA binding transcription factor activity" evidence=ISS] [GO:0005634 "nucleus" evidence=ISM;IEA] [GO:0006351 "transcription, DNA-templated" evidence=IEA] [GO:0046983 "protein dimerization activity" evidence=IEA] [GO:0006355 "regulation of transcription, DN…
c59001_g1_i1	AT3G23750	TAIR|locus:2095188 - symbol:BARK1 "AT3G23750" species:3702 "Arabidopsis thaliana" [GO:0004672 "protein kinase activity" evidence=ISS] [GO:0004675 "transmembrane receptor protein serine/threonine kinase activity" evidence=IBA] [GO:0005524 "ATP binding" evidence=IEA] [GO:0005576 "extracellular region" evidence=ISM] [GO:0006468 "protein phosphorylation" evidence=IBA] [GO:0007166 "cell surface recept…
c27925_g1_i1	AT1G25560	TAIR|locus:2031185 - symbol:TEM1 "AT1G25560" species:3702 "Arabidopsis thaliana" [GO:0003677 "DNA binding" evidence=IEA;NAS] [GO:0005634 "nucleus" evidence=ISM;IEA] [GO:0006351 "transcription, DNA-templated" evidence=IEA] [GO:0006355 "regulation of transcription, DNA-templated" evidence=IEA] [GO:0009873 "ethylene-activated signaling pathway" evidence=IEA;NAS] [GO:0003700 "DNA binding transcriptio…
c48736_g1_i1	AT5G18030	TAIR|locus:2161558 - symbol:SAUR21 "AT5G18030" species:3702 "Arabidopsis thaliana" [GO:0003674 "molecular_function" evidence=ND] [GO:0005739 "mitochondrion" evidence=ISM] [GO:0005886 "plasma membrane" evidence=IEA] [GO:0007275 "multicellular organism development" evidence=IEA] [GO:0009733 "response to auxin" evidence=ISS] [GO:0009734 "auxin-activated signaling pathway" evidence=IEA] [GO:0040008 "…
c11113_g1_i1	AT2G47270	TAIR|locus:2065134 - symbol:UPB1 "AT2G47270" species:3702 "Arabidopsis thaliana" [GO:0003677 "DNA binding" evidence=IEA] [GO:0005634 "nucleus" evidence=ISM;IEA] [GO:0006351 "transcription, DNA-templated" evidence=IEA] [GO:0030154 "cell differentiation" evidence=IEA] [GO:0046983 "protein dimerization activity" evidence=IEA] [GO:0003700 "DNA binding transcription factor activity" evidence=ISS;IDA] …
c6535_g1_i1	AT3G19580	TAIR|locus:2091201 - symbol:ZF2 "AT3G19580" species:3702 "Arabidopsis thaliana" [GO:0003676 "nucleic acid binding" evidence=ISS] [GO:0005634 "nucleus" evidence=ISM;ISS;IDA] [GO:0006351 "transcription, DNA-templated" evidence=IEA] [GO:0008270 "zinc ion binding" evidence=ISS] [GO:0009738 "abscisic acid-activated signaling pathway" evidence=IEA] [GO:0046872 "metal ion binding" evidence=IEA] [GO:0003…
c40728_g1_i1	AT5G07200	TAIR|locus:2182875 - symbol:GA20OX3 "gibberellin 20-oxidase 3" species:3702 "Arabidopsis thaliana" [GO:0005737 "cytoplasm" evidence=ISM] [GO:0009416 "response to light stimulus" evidence=IBA] [GO:0009686 "gibberellin biosynthetic process" evidence=IEA;IDA;TAS] [GO:0009740 "gibberellic acid mediated signaling pathway" evidence=IBA] [GO:0009826 "unidimensional cell growth" evidence=IBA] [GO:0009908…
c62551_g1_i2	AT1G53580	TAIR|locus:2024922 - symbol:GLY3 "AT1G53580" species:3702 "Arabidopsis thaliana" [GO:0004416 "hydroxyacylglutathione hydrolase activity" evidence=ISS] [GO:0019243 "methylglyoxal catabolic process to D-lactate via S-lactoyl-glutathione" evidence=ISS] [GO:0046872 "metal ion binding" evidence=IEA] [GO:0055114 "oxidation-reduction process" evidence=IEA] [GO:0009651 "response to salt stress" evidence=…
c64900_g2_i1	AT3G02550	TAIR|locus:2076829 - symbol:LBD41 "LOB domain-containing protein 41" species:3702 "Arabidopsis thaliana" [GO:0005634 "nucleus" evidence=ISM] [GO:0006355 "regulation of transcription, DNA-templated" evidence=IDA] TAIR:locus:2076829 Proteomes:UP000006548 EMBL:AC021640 EMBL:CP002686 GO:GO:0006355 InterPro:IPR004883 InterPro:IPR017414 Pfam:PF03195 PIRSF:PIRSF038155 PROSITE:PS50891 HOGENOM:HOG00023745…
c61241_g3_i1	AT2G42870	TAIR|locus:2052372 - symbol:PAR1 "PHY RAPIDLY REGULATED 1" species:3702 "Arabidopsis thaliana" [GO:0005634 "nucleus" evidence=ISM;IDA] [GO:0006351 "transcription, DNA-templated" evidence=IEA] [GO:0009742 "brassinosteroid mediated signaling pathway" evidence=IEA] [GO:0040008 "regulation of growth" evidence=IEA] [GO:0009641 "shade avoidance" evidence=IEP;IMP] [GO:0032502 "developmental process" evi…
c4754_g1_i1	AT1G70300	TAIR|locus:2016139 - symbol:KUP6 "K+ uptake permease 6" species:3702 "Arabidopsis thaliana" [GO:0005886 "plasma membrane" evidence=ISM;IDA] [GO:0006813 "potassium ion transport" evidence=ISS] [GO:0015079 "potassium ion transmembrane transporter activity" evidence=ISS;IBA] [GO:0016021 "integral component of membrane" evidence=IEA] [GO:0071805 "potassium ion transmembrane transport" evidence=IEA] I…
c63157_g1_i2	AT5G64260	TAIR|locus:2173428 - symbol:EXL2 "AT5G64260" species:3702 "Arabidopsis thaliana" [GO:0003674 "molecular_function" evidence=ND] [GO:0005615 "extracellular space" evidence=IEA] [GO:0008150 "biological_process" evidence=ND] [GO:0009507 "chloroplast" evidence=ISM] [GO:0048046 "apoplast" evidence=IEA] [GO:0005618 "cell wall" evidence=IDA] [GO:0009505 "plant-type cell wall" evidence=IDA] [GO:0005829 "c…
c62131_g1_i2	AT4G14540	TAIR|locus:2129885 - symbol:NF-YB3 "AT4G14540" species:3702 "Arabidopsis thaliana" [GO:0005634 "nucleus" evidence=ISM;IEA] [GO:0006351 "transcription, DNA-templated" evidence=IEA] [GO:0006355 "regulation of transcription, DNA-templated" evidence=IEA] [GO:0043565 "sequence-specific DNA binding" evidence=IEA] [GO:0046982 "protein heterodimerization activity" evidence=IEA] [GO:0003700 "DNA binding t…
c53522_g1_i2	AT5G53200	TAIR|locus:2163766 - symbol:TRY "AT5G53200" species:3702 "Arabidopsis thaliana" [GO:0000981 "RNA polymerase II transcription factor activity, sequence-specific DNA binding" evidence=IBA] [GO:0001135 "transcription factor activity, RNA polymerase II transcription factor recruiting" evidence=IBA] [GO:0003677 "DNA binding" evidence=ISS] [GO:0003700 "DNA binding transcription factor activity" evidenc…
c57413_g1_i3	AT5G60850	TAIR|locus:2159275 - symbol:OBP4 "AT5G60850" species:3702 "Arabidopsis thaliana" [GO:0003677 "DNA binding" evidence=ISS] [GO:0005634 "nucleus" evidence=ISM;IEA] [GO:0006351 "transcription, DNA-templated" evidence=IEA] [GO:0046872 "metal ion binding" evidence=IEA] [GO:0003700 "DNA binding transcription factor activity" evidence=ISS] [GO:0006355 "regulation of transcription, DNA-templated" evidence…
c66483_g1_i2	AT2G23770	TAIR|locus:2049029 - symbol:LYK4 "AT2G23770" species:3702 "Arabidopsis thaliana" [GO:0004675 "transmembrane receptor protein serine/threonine kinase activity" evidence=IBA] [GO:0005524 "ATP binding" evidence=IEA] [GO:0006468 "protein phosphorylation" evidence=IBA] [GO:0007166 "cell surface receptor signaling pathway" evidence=IBA] [GO:0009507 "chloroplast" evidence=ISM] [GO:0016021 "integral comp…
c65343_g2_i1	AT3G19680	TAIR|locus:2091186 - symbol:AT3G19680 species:3702 "Arabidopsis thaliana" [GO:0005886 "plasma membrane" evidence=IDA] [GO:0009536 "plastid" evidence=IDA] TAIR:locus:2091186 Proteomes:UP000006548 GO:GO:0005886 EMBL:CP002686 GO:GO:0009536 EMBL:AP000417 UniGene:At.17613 InterPro:IPR010410 PANTHER:PTHR31317 Pfam:PF06219 OrthoDB:EOG093608W7 eggNOG:ENOG410JAXH eggNOG:ENOG4111A76 UniGene:At.8144 EMBL:AY…
c40651_g1_i1	AT3G29240	TAIR|locus:2094817 - symbol:AT3G29240 "AT3G29240" species:3702 "Arabidopsis thaliana" [GO:0003674 "molecular_function" evidence=ND] [GO:0008150 "biological_process" evidence=ND] [GO:0009543 "chloroplast thylakoid lumen" evidence=ISS] [GO:0009507 "chloroplast" evidence=IDA] InterPro:IPR003774 TAIR:locus:2094817 Proteomes:UP000006548 GO:GO:0009507 EMBL:CP002686 EMBL:AB026657 Pfam:PF02622 HOGENOM:HO…
c67022_g3_i2	AT4G24760	TAIR|locus:2122004 - symbol:AT4G24760 species:3702 "Arabidopsis thaliana" [GO:0005634 "nucleus" evidence=ISM] [GO:0016787 "hydrolase activity" evidence=IEA] InterPro:IPR029058 InterPro:IPR022742 TAIR:locus:2122004 Proteomes:UP000006548 EMBL:CP002687 GO:GO:0016787 Gene3D:3.40.50.1820 SUPFAM:SSF53474 eggNOG:KOG1552 eggNOG:COG1073 Pfam:PF12146 HOGENOM:HOG000007142 EMBL:AL035356 EMBL:AL161562 OrthoDB…
c39520_g1_i1	AT3G13062	TAIR|locus:505006338 - symbol:AT3G13062 species:3702 "Arabidopsis thaliana" [GO:0005739 "mitochondrion" evidence=ISM] [GO:0008150 "biological_process" evidence=ND] [GO:0005215 "transporter activity" evidence=IBA] InterPro:IPR002913 Pfam:PF01852 PROSITE:PS50848 TAIR:locus:505006338 GO:GO:0016021 Proteomes:UP000006548 EMBL:CP002686 GO:GO:0008289 Gene3D:3.30.530.20 InterPro:IPR023393 eggNOG:KOG2761 …
c60720_g1_i1	AT3G60200	TAIR|locus:2101487 - symbol:AT3G60200 "AT3G60200" species:3702 "Arabidopsis thaliana" [GO:0003674 "molecular_function" evidence=ND] [GO:0005634 "nucleus" evidence=ISM] [GO:0008150 "biological_process" evidence=ND] TAIR:locus:2101487 Proteomes:UP000006548 EMBL:CP002686 EMBL:AL138658 eggNOG:ENOG410YRFU HOGENOM:HOG000239372 OrthoDB:EOG09360LO5 EMBL:AY070055 EMBL:AY117309 PIR:T47844 RefSeq:NP_191579.…
c63089_g1_i1	AT5G39865	TAIR|locus:504954828 - symbol:AT5G39865 species:3702 "Arabidopsis thaliana" [GO:0005634 "nucleus" evidence=ISM] [GO:0009055 "electron transfer activity" evidence=IEA] [GO:0015035 "protein disulfide oxidoreductase activity" evidence=IEA] [GO:0045454 "cell redox homeostasis" evidence=IEA] [GO:0005886 "plasma membrane" evidence=IDA] InterPro:IPR002109 Pfam:PF00462 PROSITE:PS51354 TAIR:locus:50495482…
c48931_g1_i1	AT3G20395	TAIR|locus:4010713762 - symbol:AT3G20395 "AT3G20395" species:3702 "Arabidopsis thaliana" [GO:0016021 "integral component of membrane" evidence=IEA] InterPro:IPR001841 Pfam:PF13639 InterPro:IPR013083 TAIR:locus:4010713762 GO:GO:0016021 Proteomes:UP000006548 EMBL:CP002686 Gene3D:3.30.40.10 eggNOG:KOG0800 eggNOG:ENOG41121N2 SMART:SM00184 PROSITE:PS50089 UniGene:At.71273 UniGene:At.8179 EMBL:DQ487563…
c58374_g1_i1	AT5G02540	TAIR|locus:2181778 - symbol:AT5G02540 "AT5G02540" species:3702 "Arabidopsis thaliana" [GO:0016491 "oxidoreductase activity" evidence=ISS] [GO:0055114 "oxidation-reduction process" evidence=ISS] Pfam:PF00106 InterPro:IPR002347 TAIR:locus:2181778 Proteomes:UP000006548 EMBL:CP002688 GO:GO:0016491 InterPro:IPR036291 SUPFAM:SSF51735 eggNOG:COG1028 PRINTS:PR00081 PRINTS:PR00080 eggNOG:KOG1208 OMA:VHHAG…
c43058_g1_i1	AT4G27410	TAIR|locus:2124014 - symbol:RD26 "AT4G27410" species:3702 "Arabidopsis thaliana" [GO:0003677 "DNA binding" evidence=IEA] [GO:0005634 "nucleus" evidence=ISM;IEA;IDA] [GO:0006351 "transcription, DNA-templated" evidence=IEA] [GO:0006355 "regulation of transcription, DNA-templated" evidence=IEA] [GO:0007275 "multicellular organism development" evidence=ISS] [GO:0003700 "DNA binding transcription fact…
c46267_g1_i3	AT2G45050	TAIR|locus:2055589 - symbol:GATA2 "AT2G45050" species:3702 "Arabidopsis thaliana" [GO:0000977 "RNA polymerase II regulatory region sequence-specific DNA binding" evidence=IBA] [GO:0001085 "RNA polymerase II transcription factor binding" evidence=IBA] [GO:0001228 "transcriptional activator activity, RNA polymerase II transcription regulatory region sequence-specific DNA binding" evidence=IBA] [GO:…
c63508_g1_i1	AT2G39350	TAIR|locus:2039682 - symbol:ABCG1 "AT2G39350" species:3702 "Arabidopsis thaliana" [GO:0005524 "ATP binding" evidence=IEA] [GO:0016021 "integral component of membrane" evidence=IBA] [GO:0042626 "ATPase activity, coupled to transmembrane movement of substances" evidence=ISS;IBA] [GO:0009624 "response to nematode" evidence=IEP] [GO:0005886 "plasma membrane" evidence=IDA] [GO:0010208 "pollen wall ass…
c34930_g1_i1	AT4G14130	TAIR|locus:2129445 - symbol:XTH15 "xyloglucan endotransglucosylase/hydrolase 15" species:3702 "Arabidopsis thaliana" [GO:0005576 "extracellular region" evidence=ISM] [GO:0005618 "cell wall" evidence=IEA] [GO:0010411 "xyloglucan metabolic process" evidence=IEA] [GO:0016762 "xyloglucan:xyloglucosyl transferase activity" evidence=IEA] [GO:0016798 "hydrolase activity, acting on glycosyl bonds" eviden…
c47690_g1_i1	AT3G04730	TAIR|locus:2084933 - symbol:IAA16 "AT3G04730" species:3702 "Arabidopsis thaliana" [GO:0005634 "nucleus" evidence=ISM;IEA] [GO:0006351 "transcription, DNA-templated" evidence=IEA] [GO:0006355 "regulation of transcription, DNA-templated" evidence=IEA] [GO:0009734 "auxin-activated signaling pathway" evidence=IEA] [GO:0003700 "DNA binding transcription factor activity" evidence=ISS] [GO:0009733 "resp…
c48784_g1_i1	AT1G13590	TAIR|locus:2009917 - symbol:PSK1 "phytosulfokine 1 precursor" species:3702 "Arabidopsis thaliana" [GO:0005576 "extracellular region" evidence=ISM] [GO:0007275 "multicellular organism development" evidence=IEA] [GO:0008083 "growth factor activity" evidence=IEA] [GO:0008283 "cell proliferation" evidence=IEA] [GO:0030154 "cell differentiation" evidence=IEA] [GO:0031012 "extracellular matrix" evidenc…
c8003_g1_i2	AT1G75450	TAIR|locus:2018437 - symbol:CKX5 "cytokinin oxidase 5" species:3702 "Arabidopsis thaliana" [GO:0005576 "extracellular region" evidence=ISM;TAS] [GO:0005615 "extracellular space" evidence=IEA] [GO:0009690 "cytokinin metabolic process" evidence=IEA] [GO:0009823 "cytokinin catabolic process" evidence=ISS;TAS] [GO:0016614 "oxidoreductase activity, acting on CH-OH group of donors" evidence=IEA] [GO:00…
c40411_g1_i1	AT1G03520	TAIR|locus:2020748 - symbol:AT1G03520 species:3702 "Arabidopsis thaliana" [GO:0005634 "nucleus" evidence=ISM] [GO:0008375 "acetylglucosaminyltransferase activity" evidence=ISS] [GO:0016020 "membrane" evidence=ISS] [GO:0016051 "carbohydrate biosynthetic process" evidence=ISS] [GO:0016757 "transferase activity, transferring glycosyl groups" evidence=ISS] [GO:0005794 "Golgi apparatus" evidence=IDA] …
c49996_g1_i1	AT1G52870	TAIR|locus:2011496 - symbol:AT1G52870 "AT1G52870" species:3702 "Arabidopsis thaliana" [GO:0003674 "molecular_function" evidence=ND] [GO:0008150 "biological_process" evidence=ND] [GO:0009507 "chloroplast" evidence=ISM] [GO:0016021 "integral component of membrane" evidence=IEA] InterPro:IPR007248 Pfam:PF04117 TAIR:locus:2011496 GO:GO:0016021 EMBL:CP002684 Proteomes:UP000006548 GO:GO:0005737 EMBL:AC…
c5405_g1_i1	AT1G64260	TAIR|locus:2014230 - symbol:AT1G64260 "AT1G64260" species:3702 "Arabidopsis thaliana" [GO:0005575 "cellular_component" evidence=ND] [GO:0008150 "biological_process" evidence=ND] [GO:0008270 "zinc ion binding" evidence=IEA] InterPro:IPR006564 InterPro:IPR007527 Pfam:PF04434 PROSITE:PS50966 SMART:SM00575 InterPro:IPR004332 TAIR:locus:2014230 EMBL:CP002684 Proteomes:UP000006548 GO:GO:0008270 EMBL:AC…
c61864_g3_i1	AT3G23080	TAIR|locus:2094568 - symbol:AT3G23080 species:3702 "Arabidopsis thaliana" [GO:0005634 "nucleus" evidence=ISM] [GO:0008150 "biological_process" evidence=ND] [GO:0008289 "lipid binding" evidence=IEA] [GO:0016021 "integral component of membrane" evidence=IEA] [GO:0005215 "transporter activity" evidence=IBA] InterPro:IPR002913 Pfam:PF01852 PROSITE:PS50848 TAIR:locus:2094568 GO:GO:0016021 Proteomes:UP…
c46886_g1_i1	AT5G57910	TAIR|locus:2174413 - symbol:AT5G57910 species:3702 "Arabidopsis thaliana" [GO:0005634 "nucleus" evidence=ISM] [GO:0008168 "methyltransferase activity" evidence=IEA] [GO:0032259 "methylation" evidence=IEA] TAIR:locus:2174413 Proteomes:UP000006548 EMBL:CP002688 GO:GO:0008168 EMBL:BT005226 EMBL:AK119128 RefSeq:NP_568871.1 UniGene:At.43058 IntAct:Q8GW24 STRING:3702.AT5G57910.1 EnsemblPlants:AT5G57910…
c6441_g1_i1	AT2G13770	TAIR|locus:2040446 - symbol:AT2G13770 "AT2G13770" species:3702 "Arabidopsis thaliana" [GO:0005575 "cellular_component" evidence=ND] [GO:0016788 "hydrolase activity, acting on ester bonds" evidence=IEA] InterPro:IPR006912 Pfam:PF04827 TAIR:locus:2040446 Proteomes:UP000006548 EMBL:CP002685 GO:GO:0016788 EMBL:DQ446492 RefSeq:NP_178997.2 UniGene:At.52730 EnsemblPlants:AT2G13770.1 GeneID:815861 Gramen…
c30665_g1_i2	AT1G69490	TAIR|locus:2007166 - symbol:NAP "AT1G69490" species:3702 "Arabidopsis thaliana" [GO:0003677 "DNA binding" evidence=IEA] [GO:0005634 "nucleus" evidence=ISM;IDA] [GO:0006351 "transcription, DNA-templated" evidence=IEA] [GO:0006355 "regulation of transcription, DNA-templated" evidence=IEA] [GO:0007275 "multicellular organism development" evidence=ISS] [GO:0003700 "DNA binding transcription factor ac…
c62187_g2_i2	AT4G03510	TAIR|locus:2128746 - symbol:RMA1 "RING membrane-anchor 1" species:3702 "Arabidopsis thaliana" [GO:0005634 "nucleus" evidence=ISM] [GO:0008270 "zinc ion binding" evidence=ISS] [GO:0016021 "integral component of membrane" evidence=IEA] [GO:0036513 "Derlin-1 retrotranslocation complex" evidence=IBA] [GO:0044390 "ubiquitin-like protein conjugating enzyme binding" evidence=IBA] [GO:0046872 "metal ion …
c68309_g2_i4	AT1G18660	TAIR|locus:2035025 - symbol:AT1G18660 species:3702 "Arabidopsis thaliana" [GO:0005634 "nucleus" evidence=ISM] [GO:0008270 "zinc ion binding" evidence=ISS] [GO:0032436 "positive regulation of proteasomal ubiquitin-dependent protein catabolic process" evidence=IBA] InterPro:IPR001841 InterPro:IPR011990 InterPro:IPR003111 Pfam:PF02190 InterPro:IPR013083 TAIR:locus:2035025 Prosite:PS00518 EMBL:CP0026…
c16560_g1_i1	AT5G37020	TAIR|locus:2152642 - symbol:ARF8 "AT5G37020" species:3702 "Arabidopsis thaliana" [GO:0005634 "nucleus" evidence=ISM;IEA] [GO:0006351 "transcription, DNA-templated" evidence=IEA] [GO:0006355 "regulation of transcription, DNA-templated" evidence=IEA;TAS] [GO:0009734 "auxin-activated signaling pathway" evidence=IEA] [GO:0003700 "DNA binding transcription factor activity" evidence=ISS;TAS] [GO:000551…
c27393_g1_i1	AT3G24255	TAIR|locus:2829273 - symbol:AT3G24255 species:3702 "Arabidopsis thaliana" [GO:0005634 "nucleus" evidence=ISM] [GO:0008150 "biological_process" evidence=ND] TAIR:locus:2829273 Proteomes:UP000006548 EMBL:CP002686 eggNOG:KOG1075 eggNOG:ENOG410Y65V GO:GO:0003964 InterPro:IPR026960 Pfam:PF13966 UniGene:At.5358 UniGene:At.66479 OrthoDB:EOG09360F59 RefSeq:NP_189068.2 ProteinModelPortal:F4J6J5 SMR:F4J6J5…
c50152_g1_i1	AT1G43760	TAIR|locus:2029122 - symbol:AT1G43760 "AT1G43760" species:3702 "Arabidopsis thaliana" [GO:0003674 "molecular_function" evidence=ND] [GO:0005575 "cellular_component" evidence=ND] [GO:0008150 "biological_process" evidence=ND] TAIR:locus:2029122 EMBL:CP002684 Proteomes:UP000006548 Gene3D:3.60.10.10 InterPro:IPR036691 SUPFAM:SSF56219 eggNOG:KOG1075 eggNOG:ENOG410Y65V RefSeq:NP_175044.1 UniGene:At.520…
c18913_g1_i1	AT5G66700	TAIR|locus:2173669 - symbol:HB53 "AT5G66700" species:3702 "Arabidopsis thaliana" [GO:0003677 "DNA binding" evidence=ISS] [GO:0005634 "nucleus" evidence=ISM;IEA;ISS] [GO:0006351 "transcription, DNA-templated" evidence=IEA] [GO:0006355 "regulation of transcription, DNA-templated" evidence=IEA;ISS] [GO:0043565 "sequence-specific DNA binding" evidence=IEA] [GO:0003700 "DNA binding transcription facto…
c40810_g1_i1	AT1G21050	TAIR|locus:2199577 - symbol:AT1G21050 "AT1G21050" species:3702 "Arabidopsis thaliana" [GO:0003674 "molecular_function" evidence=ND] [GO:0005634 "nucleus" evidence=ISM] [GO:0008150 "biological_process" evidence=ND] TAIR:locus:2199577 EMBL:CP002684 Proteomes:UP000006548 HOGENOM:HOG000238116 InterPro:IPR006460 Pfam:PF04759 TIGRFAMs:TIGR01570 EMBL:BT024463 RefSeq:NP_564130.1 UniGene:At.41674 DNASU:83…
c60772_g2_i3	AT5G47720	TAIR|locus:2160887 - symbol:AACT1 "AT5G47720" species:3702 "Arabidopsis thaliana" [GO:0003985 "acetyl-CoA C-acetyltransferase activity" evidence=IGI;ISS;IDA] [GO:0005737 "cytoplasm" evidence=ISM] [GO:0005829 "cytosol" evidence=IBA] [GO:0006635 "fatty acid beta-oxidation" evidence=IBA] [GO:0008152 "metabolic process" evidence=IEA] [GO:0016747 "transferase activity, transferring acyl groups other t…
c64059_g1_i2	AT3G48260	TAIR|locus:504955638 - symbol:WNK3 "AT3G48260" species:3702 "Arabidopsis thaliana" [GO:0004674 "protein serine/threonine kinase activity" evidence=IEA;IBA] [GO:0005524 "ATP binding" evidence=IEA] [GO:0005634 "nucleus" evidence=ISM] [GO:0005829 "cytosol" evidence=IBA] [GO:0006468 "protein phosphorylation" evidence=IEA;TAS] [GO:0016301 "kinase activity" evidence=ISS] [GO:0035556 "intracellular sign…
c46624_g1_i2	AT4G31290	TAIR|locus:2128096 - symbol:GGCT2;2 "AT4G31290" species:3702 "Arabidopsis thaliana" [GO:0005737 "cytoplasm" evidence=ISM;ISS;IBA] [GO:0016829 "lyase activity" evidence=IEA] [GO:0003839 "gamma-glutamylcyclotransferase activity" evidence=IDA] [GO:0006751 "glutathione catabolic process" evidence=IDA] InterPro:IPR006840 Pfam:PF04752 TAIR:locus:2128096 Proteomes:UP000006548 GO:GO:0005737 EMBL:CP002687…
c60154_g1_i2	AT3G62100	TAIR|locus:2098023 - symbol:IAA30 "AT3G62100" species:3702 "Arabidopsis thaliana" [GO:0005634 "nucleus" evidence=ISM;IEA] [GO:0006351 "transcription, DNA-templated" evidence=IEA] [GO:0006355 "regulation of transcription, DNA-templated" evidence=IEA] [GO:0009734 "auxin-activated signaling pathway" evidence=IEA] [GO:0003700 "DNA binding transcription factor activity" evidence=ISS] [GO:0009733 "resp…
c65191_g4_i2	AT3G61060	TAIR|locus:2100997 - symbol:PP2-A13 "AT3G61060" species:3702 "Arabidopsis thaliana" [GO:0005634 "nucleus" evidence=ISM;IEA] [GO:0016567 "protein ubiquitination" evidence=IEA] [GO:0005515 "protein binding" evidence=IPI] [GO:0030246 "carbohydrate binding" evidence=ISS] [GO:0009611 "response to wounding" evidence=IEP] InterPro:IPR001810 InterPro:IPR036047 PROSITE:PS50181 SMART:SM00256 TAIR:locus:210…
c61701_g1_i1	AT4G05070	TAIR|locus:2138411 - symbol:AT4G05070 "AT4G05070" species:3702 "Arabidopsis thaliana" [GO:0003674 "molecular_function" evidence=ND] [GO:0005634 "nucleus" evidence=ISM] [GO:0008150 "biological_process" evidence=ND] TAIR:locus:2138411 Proteomes:UP000006548 EMBL:CP002687 EMBL:AL161502 EMBL:AF162444 InterPro:IPR022251 PANTHER:PTHR33090 Pfam:PF12609 EMBL:AY072131 EMBL:AY114033 PIR:G85063 RefSeq:NP_567…
c30679_g1_i1	AT5G12050	TAIR|locus:2143049 - symbol:BG1 "AT5G12050" species:3702 "Arabidopsis thaliana" [GO:0003674 "molecular_function" evidence=ND] [GO:0005634 "nucleus" evidence=ISM] [GO:0009734 "auxin-activated signaling pathway" evidence=IEA] [GO:0007623 "circadian rhythm" evidence=IEP] TAIR:locus:2143049 Proteomes:UP000006548 GO:GO:0005886 EMBL:CP002688 GO:GO:0007623 GO:GO:0009734 GO:GO:0060918 HOGENOM:HOG00024342…
c83538_g1_i1	AT4G37890	TAIR|locus:2121008 - symbol:EDA40 "AT4G37890" species:3702 "Arabidopsis thaliana" [GO:0004842 "ubiquitin-protein transferase activity" evidence=ISS] [GO:0005634 "nucleus" evidence=ISM] [GO:0008270 "zinc ion binding" evidence=ISS] [GO:0010197 "polar nucleus fusion" evidence=IMP] [GO:0005886 "plasma membrane" evidence=IDA] [GO:0009506 "plasmodesma" evidence=IDA] InterPro:IPR001841 InterPro:IPR00203…
c61171_g1_i3	AT2G36270	TAIR|locus:2049425 - symbol:ABI5 "AT2G36270" species:3702 "Arabidopsis thaliana" [GO:0003677 "DNA binding" evidence=IEA;IDA] [GO:0003700 "DNA binding transcription factor activity" evidence=IEA;ISS;TAS] [GO:0005634 "nucleus" evidence=ISM;IEA;IDA] [GO:0006351 "transcription, DNA-templated" evidence=IEA] [GO:0009737 "response to abscisic acid" evidence=IEA;IEP;IMP] [GO:0009738 "abscisic acid-activa…
c28383_g1_i1	AT5G57710	TAIR|locus:2172585 - symbol:SMAX1 "AT5G57710" species:3702 "Arabidopsis thaliana" [GO:0005524 "ATP binding" evidence=IEA] [GO:0005737 "cytoplasm" evidence=ISM] [GO:0006351 "transcription, DNA-templated" evidence=IEA] [GO:0006355 "regulation of transcription, DNA-templated" evidence=IEA] [GO:0016787 "hydrolase activity" evidence=IEA] [GO:0019538 "protein metabolic process" evidence=IEA] [GO:008016…
c64582_g3_i3	AT2G28000	TAIR|locus:2057841 - symbol:CPN60A "AT2G28000" species:3702 "Arabidopsis thaliana" [GO:0005524 "ATP binding" evidence=IEA] [GO:0006458 "'de novo' protein folding" evidence=IBA] [GO:0007005 "mitochondrion organization" evidence=IBA] [GO:0009507 "chloroplast" evidence=ISM;ISS;IDA] [GO:0042026 "protein refolding" evidence=IEA] [GO:0044183 "protein binding involved in protein folding" evidence=IBA] […
c27359_g1_i3	AT2G44910	TAIR|locus:2055028 - symbol:HB4 "AT2G44910" species:3702 "Arabidopsis thaliana" [GO:0003677 "DNA binding" evidence=ISS] [GO:0005634 "nucleus" evidence=ISM;IEA;ISS] [GO:0006351 "transcription, DNA-templated" evidence=IEA] [GO:0006355 "regulation of transcription, DNA-templated" evidence=ISS;IMP] [GO:0043565 "sequence-specific DNA binding" evidence=IEA] [GO:0003700 "DNA binding transcription factor…
c33999_g1_i1	AT1G67910	TAIR|locus:2200276 - symbol:AT1G67910 "AT1G67910" species:3702 "Arabidopsis thaliana" [GO:0003674 "molecular_function" evidence=ND] [GO:0005634 "nucleus" evidence=ISM] [GO:0008150 "biological_process" evidence=ND] TAIR:locus:2200276 EMBL:CP002684 Proteomes:UP000006548 EMBL:AC012563 eggNOG:ENOG410J8KG eggNOG:ENOG41118J3 OrthoDB:EOG09360ZBF EMBL:BT014751 EMBL:BT020248 EMBL:AK228852 EMBL:AK317135 PI…
c47983_g1_i2	AT4G00770	TAIR|locus:2134553 - symbol:TRM9 "TON1 Recruiting Motif 9" species:3702 "Arabidopsis thaliana" [GO:0005634 "nucleus" evidence=ISM] TAIR:locus:2134553 Proteomes:UP000006548 EMBL:CP002687 EMBL:BT026131 RefSeq:NP_567186.1 UniGene:At.3775 UniGene:At.47909 EnsemblPlants:AT4G00770.1 GeneID:828010 Gramene:AT4G00770.1 KEGG:ath:AT4G00770 Araport:AT4G00770 eggNOG:ENOG410IZCQ eggNOG:ENOG4111DUY HOGENOM:HOG0…
c60129_g1_i1	AT1G20870	TAIR|locus:2037380 - symbol:IDM3 "AT1G20870" species:3702 "Arabidopsis thaliana" [GO:0005634 "nucleus" evidence=IEA] [GO:0006351 "transcription, DNA-templated" evidence=IEA] [GO:0006355 "regulation of transcription, DNA-templated" evidence=IEA] [GO:1901537 "positive regulation of DNA demethylation" evidence=IMP] TAIR:locus:2037380 EMBL:CP002684 Proteomes:UP000006548 GO:GO:0005634 GO:GO:0006355 GO…
c37848_g1_i1	AT5G44260	TAIR|locus:2158685 - symbol:TZF5 "AT5G44260" species:3702 "Arabidopsis thaliana" [GO:0003676 "nucleic acid binding" evidence=ISS] [GO:0003677 "DNA binding" evidence=IEA] [GO:0005634 "nucleus" evidence=ISM] [GO:0046872 "metal ion binding" evidence=IEA] [GO:0003700 "DNA binding transcription factor activity" evidence=ISS] [GO:0000932 "P-body" evidence=IDA] [GO:0005515 "protein binding" evidence=IPI…
c56000_g1_i1	AT3G57520	TAIR|locus:2103488 - symbol:SIP2 "AT3G57520" species:3702 "Arabidopsis thaliana" [GO:0003824 "catalytic activity" evidence=IEA] [GO:0004553 "hydrolase activity, hydrolyzing O-glycosyl compounds" evidence=ISS] [GO:0005737 "cytoplasm" evidence=ISM] [GO:0006979 "response to oxidative stress" evidence=IEP] [GO:0080167 "response to karrikin" evidence=IEP] [GO:0034484 "raffinose catabolic process" evid…
c84986_g1_i1	AT2G22860	TAIR|locus:2059216 - symbol:PSK2 "phytosulfokine 2 precursor" species:3702 "Arabidopsis thaliana" [GO:0005576 "extracellular region" evidence=ISM] [GO:0007275 "multicellular organism development" evidence=IEA] [GO:0008083 "growth factor activity" evidence=IEA] [GO:0008283 "cell proliferation" evidence=ISS] [GO:0030154 "cell differentiation" evidence=ISS] [GO:0031012 "extracellular matrix" evidenc…
c50063_g2_i1	AT3G29635	TAIR|locus:2093645 - symbol:AT3G29635 "AT3G29635" species:3702 "Arabidopsis thaliana" [GO:0016740 "transferase activity" evidence=ISS] [GO:0016747 "transferase activity, transferring acyl groups other than amino-acyl groups" evidence=IEA] InterPro:IPR003480 Pfam:PF02458 TAIR:locus:2093645 Proteomes:UP000006548 EMBL:CP002686 HOGENOM:HOG000237788 OrthoDB:EOG09360GG6 GO:GO:0016747 EMBL:AP000606 eggN…
c54294_g2_i2	AT4G28400	TAIR|locus:2121373 - symbol:AT4G28400 "AT4G28400" species:3702 "Arabidopsis thaliana" [GO:0004722 "protein serine/threonine phosphatase activity" evidence=IEA;ISS] [GO:0005575 "cellular_component" evidence=ND] [GO:0006470 "protein dephosphorylation" evidence=IEA] [GO:0046872 "metal ion binding" evidence=IEA] InterPro:IPR001932 InterPro:IPR015655 Pfam:PF00481 PROSITE:PS51746 SMART:SM00332 TAIR:loc…
c43098_g1_i1	AT1G52340	TAIR|locus:2018149 - symbol:ABA2 "AT1G52340" species:3702 "Arabidopsis thaliana" [GO:0016491 "oxidoreductase activity" evidence=ISS] [GO:0055114 "oxidation-reduction process" evidence=IEA] [GO:0010301 "xanthoxin dehydrogenase activity" evidence=IDA] [GO:0004022 "alcohol dehydrogenase (NAD) activity" evidence=IDA] [GO:0005829 "cytosol" evidence=IDA] [GO:0010182 "sugar mediated signaling pathway" e…
c61907_g3_i1	AT1G76610	TAIR|locus:2011766 - symbol:AT1G76610 "AT1G76610" species:3702 "Arabidopsis thaliana" [GO:0003674 "molecular_function" evidence=ND] [GO:0005634 "nucleus" evidence=ISM] [GO:0008150 "biological_process" evidence=ND] TAIR:locus:2011766 EMBL:CP002684 Proteomes:UP000006548 EMBL:AC015450 InterPro:IPR006460 Pfam:PF04759 TIGRFAMs:TIGR01570 eggNOG:ENOG410IEG6 eggNOG:ENOG4111N4M OrthoDB:EOG09360O2T EMBL:AY…
c5582_g1_i1	AT2G46950	TAIR|locus:2041399 - symbol:CYP709B2 "AT2G46950" species:3702 "Arabidopsis thaliana" [GO:0004497 "monooxygenase activity" evidence=IBA] [GO:0009507 "chloroplast" evidence=ISM] [GO:0019825 "oxygen binding" evidence=ISS] InterPro:IPR001128 InterPro:IPR002401 InterPro:IPR017972 InterPro:IPR036396 Pfam:PF00067 PRINTS:PR00385 PRINTS:PR00463 PROSITE:PS00086 TAIR:locus:2041399 GO:GO:0016021 Proteomes:UP…
c29368_g1_i1	AT2G19110	TAIR|locus:2059083 - symbol:HMA4 "AT2G19110" species:3702 "Arabidopsis thaliana" [GO:0005524 "ATP binding" evidence=IEA] [GO:0005886 "plasma membrane" evidence=ISM;IDA;TAS] [GO:0008551 "cadmium-exporting ATPase activity" evidence=IEA] [GO:0015434 "cadmium-transporting ATPase activity" evidence=ISS] [GO:0016021 "integral component of membrane" evidence=IEA] [GO:0016463 "zinc-exporting ATPase activ…
c34024_g1_i1	AT4G32480	TAIR|locus:2127856 - symbol:AT4G32480 "AT4G32480" species:3702 "Arabidopsis thaliana" [GO:0003674 "molecular_function" evidence=ND] [GO:0005634 "nucleus" evidence=ISM] [GO:0008150 "biological_process" evidence=ND] TAIR:locus:2127856 Proteomes:UP000006548 EMBL:CP002687 EMBL:AL161581 EMBL:AL034567 InterPro:IPR006502 PANTHER:PTHR31579 Pfam:PF04720 TIGRFAMs:TIGR01615 eggNOG:ENOG410IVXV eggNOG:ENOG410…
c58892_g1_i5	AT2G33830	TAIR|locus:2057584 - symbol:DRM2 "dormancy associated gene 2" species:3702 "Arabidopsis thaliana" [GO:0005634 "nucleus" evidence=ISM] [GO:0007275 "multicellular organism development" evidence=IEA] TAIR:locus:2057584 GO:GO:0007275 Proteomes:UP000006548 EMBL:CP002685 EMBL:U78721 EMBL:AB050786 EMBL:AF361846 EMBL:AY066049 EMBL:AY085689 PIR:B84750 RefSeq:NP_001318345.1 RefSeq:NP_850220.1 UniGene:At.25…
c53324_g1_i1	AT3G15510	TAIR|locus:2090186 - symbol:NAC2 "AT3G15510" species:3702 "Arabidopsis thaliana" [GO:0003700 "DNA binding transcription factor activity" evidence=ISS;NAS] [GO:0005634 "nucleus" evidence=ISM;IDA] [GO:0006351 "transcription, DNA-templated" evidence=IEA] [GO:0006355 "regulation of transcription, DNA-templated" evidence=IEA] [GO:0007275 "multicellular organism development" evidence=ISS] [GO:0009753 "…
c46352_g1_i1	AT5G24570	TAIR|locus:2153964 - symbol:AT5G24570 "AT5G24570" species:3702 "Arabidopsis thaliana" [GO:0003674 "molecular_function" evidence=ND] [GO:0008150 "biological_process" evidence=ND] TAIR:locus:2153964 Proteomes:UP000006548 EMBL:CP002688 EMBL:AB010068 EMBL:AY063941 EMBL:AY123011 RefSeq:NP_568448.1 UniGene:At.27136 STRING:3702.AT5G24570.1 EnsemblPlants:AT5G24570.1 GeneID:832528 Gramene:AT5G24570.1 KEGG…
c13566_g1_i1	AT5G57070	TAIR|locus:2175539 - symbol:AT5G57070 "AT5G57070" species:3702 "Arabidopsis thaliana" [GO:0003674 "molecular_function" evidence=ND] [GO:0005634 "nucleus" evidence=ISM] [GO:0008150 "biological_process" evidence=ND] TAIR:locus:2175539 GO:GO:0016021 Proteomes:UP000006548 EMBL:CP002688 InterPro:IPR008480 Pfam:PF05553 RefSeq:NP_200517.2 UniGene:At.46201 ProteinModelPortal:F4KAI4 STRING:3702.AT5G57070.…
c37655_g1_i1	AT3G53250	TAIR|locus:2101953 - symbol:SAUR57 "AT3G53250" species:3702 "Arabidopsis thaliana" [GO:0003674 "molecular_function" evidence=ND] [GO:0005634 "nucleus" evidence=ISM] [GO:0009733 "response to auxin" evidence=ISS] InterPro:IPR003676 Pfam:PF02519 TAIR:locus:2101953 GO:GO:0009733 EMBL:AL132958 HOGENOM:HOG000238628 eggNOG:ENOG410J1QP eggNOG:ENOG410YZHX PIR:T46171 PaxDb:Q9SCN6 EnsemblPlants:AT3G53250.2 …
c63652_g4_i1	AT1G02400	TAIR|locus:2204823 - symbol:GA2OX6 "gibberellin 2-oxidase 6" species:3702 "Arabidopsis thaliana" [GO:0005737 "cytoplasm" evidence=ISM] [GO:0009686 "gibberellin biosynthetic process" evidence=IEA] [GO:0046872 "metal ion binding" evidence=IEA] [GO:0055114 "oxidation-reduction process" evidence=IEA] [GO:0009639 "response to red or far red light" evidence=IEP] [GO:0045487 "gibberellin catabolic proce…
c45649_g1_i1	AT1G06410	TAIR|locus:2202290 - symbol:TPS7 "AT1G06410" species:3702 "Arabidopsis thaliana" [GO:0004805 "trehalose-phosphatase activity" evidence=IGI;ISS;IMP] [GO:0005634 "nucleus" evidence=ISM] [GO:0005992 "trehalose biosynthetic process" evidence=ISS;IBA] [GO:0016757 "transferase activity, transferring glycosyl groups" evidence=ISS] [GO:0016791 "phosphatase activity" evidence=IBA] [GO:0070413 "trehalose m…
c49474_g1_i1	AT4G34770	TAIR|locus:2116860 - symbol:SAUR1 "SMALL AUXIN UPREGULATED RNA 1" species:3702 "Arabidopsis thaliana" [GO:0009507 "chloroplast" evidence=ISM] [GO:0009733 "response to auxin" evidence=IEA;ISS] InterPro:IPR003676 Pfam:PF02519 TAIR:locus:2116860 Proteomes:UP000006548 EMBL:CP002687 GO:GO:0009733 EMBL:AL161586 EMBL:AL079347 HOGENOM:HOG000238628 KO:K14488 OrthoDB:EOG09360UMV eggNOG:ENOG410YVUY EMBL:BT0…
c5907_g1_i1	AT4G34530	TAIR|locus:2139484 - symbol:CIB1 "AT4G34530" species:3702 "Arabidopsis thaliana" [GO:0003677 "DNA binding" evidence=ISS;IDA] [GO:0005634 "nucleus" evidence=ISM;IDA] [GO:0006355 "regulation of transcription, DNA-templated" evidence=IEA] [GO:0009908 "flower development" evidence=IEA] [GO:0046983 "protein dimerization activity" evidence=IEA] [GO:0003700 "DNA binding transcription factor activity" ev…
c1491_g1_i2	AT5G14920	TAIR|locus:2147810 - symbol:GASA14 "AT5G14920" species:3702 "Arabidopsis thaliana" [GO:0005576 "extracellular region" evidence=IEA] [GO:0009739 "response to gibberellin" evidence=IEP;ISS] [GO:0009740 "gibberellic acid mediated signaling pathway" evidence=IEA] [GO:0005515 "protein binding" evidence=IPI] [GO:0005886 "plasma membrane" evidence=IDA] [GO:0009651 "response to salt stress" evidence=IMP]…
c55466_g1_i2	AT1G59725	TAIR|locus:2825170 - symbol:AT1G59725 species:3702 "Arabidopsis thaliana" [GO:0005737 "cytoplasm" evidence=ISM] [GO:0006457 "protein folding" evidence=IEA;ISS] [GO:0051082 "unfolded protein binding" evidence=IEA] InterPro:IPR008971 InterPro:IPR002939 InterPro:IPR001623 InterPro:IPR018253 Pfam:PF00226 TAIR:locus:2825170 EMBL:CP002684 Proteomes:UP000006548 GO:GO:0006457 GO:GO:0051082 EMBL:AC007258 …
c68072_g1_i2	AT5G02760	TAIR|locus:2151256 - symbol:APD7 "AT5G02760" species:3702 "Arabidopsis thaliana" [GO:0004722 "protein serine/threonine phosphatase activity" evidence=IEA;ISS] [GO:0005634 "nucleus" evidence=ISM] [GO:0006470 "protein dephosphorylation" evidence=IEA] [GO:0046872 "metal ion binding" evidence=IEA] [GO:0005515 "protein binding" evidence=IPI] [GO:0005737 "cytoplasm" evidence=IDA] [GO:0016791 "phosphata…
c9561_g2_i1	AT3G53810	TAIR|locus:2084375 - symbol:LecRK-IV.2 "AT3G53810" species:3702 "Arabidopsis thaliana" [GO:0004674 "protein serine/threonine kinase activity" evidence=IEA] [GO:0005524 "ATP binding" evidence=IEA] [GO:0005886 "plasma membrane" evidence=ISM] [GO:0006468 "protein phosphorylation" evidence=IEA] [GO:0016021 "integral component of membrane" evidence=IEA] [GO:0016301 "kinase activity" evidence=ISS] [GO:…
c65021_g1_i3	AT3G51840	TAIR|locus:2074403 - symbol:ACX4 "AT3G51840" species:3702 "Arabidopsis thaliana" [GO:0003995 "acyl-CoA dehydrogenase activity" evidence=IEA] [GO:0005739 "mitochondrion" evidence=ISM] [GO:0009514 "glyoxysome" evidence=IEA] [GO:0016491 "oxidoreductase activity" evidence=ISS] [GO:0050660 "flavin adenine dinucleotide binding" evidence=IEA] [GO:0003997 "acyl-CoA oxidase activity" evidence=IMP;IDA] [GO…
c55218_g1_i1	AT2G07760	TAIR|locus:2054693 - symbol:AT2G07760 "AT2G07760" species:3702 "Arabidopsis thaliana" [GO:0003676 "nucleic acid binding" evidence=IEA;ISS] [GO:0005575 "cellular_component" evidence=ND] [GO:0008150 "biological_process" evidence=ND] [GO:0008270 "zinc ion binding" evidence=IEA] InterPro:IPR001878 PROSITE:PS50158 TAIR:locus:2054693 Proteomes:UP000006548 EMBL:CP002685 GO:GO:0008270 GO:GO:0003676 eggNO…
c15551_g1_i1	AT3G19380	TAIR|locus:2090604 - symbol:PUB25 "AT3G19380" species:3702 "Arabidopsis thaliana" [GO:0004842 "ubiquitin-protein transferase activity" evidence=IEA] [GO:0005737 "cytoplasm" evidence=ISM] [GO:0016567 "protein ubiquitination" evidence=IEA] [GO:0010200 "response to chitin" evidence=IEP] InterPro:IPR003613 InterPro:IPR016024 Pfam:PF04564 PROSITE:PS51698 SMART:SM00504 UniPathway:UPA00143 InterPro:IPR0…
c44327_g1_i2	AT4G04650	TAIR|locus:2135059 - symbol:AT4G04650 "AT4G04650" species:3702 "Arabidopsis thaliana" [GO:0003964 "RNA-directed DNA polymerase activity" evidence=IEA] [GO:0009409 "response to cold" evidence=IEP] [GO:0010319 "stromule" evidence=IDA] InterPro:IPR011009 TAIR:locus:2135059 Proteomes:UP000006548 GO:GO:0009409 EMBL:CP002687 SUPFAM:SSF56112 EMBL:AL161501 GO:GO:0010319 EMBL:AF149414 eggNOG:KOG1075 eggNO…
c61307_g1_i1	AT3G11690	TAIR|locus:2098353 - symbol:AT3G11690 "AT3G11690" species:3702 "Arabidopsis thaliana" [GO:0003674 "molecular_function" evidence=ND] [GO:0005634 "nucleus" evidence=ISM] [GO:0008150 "biological_process" evidence=ND] TAIR:locus:2098353 Proteomes:UP000006548 EMBL:CP002686 EMBL:AC009918 HOGENOM:HOG000090657 OrthoDB:EOG09360RJ2 EMBL:BT033155 RefSeq:NP_566397.1 UniGene:At.24161 UniGene:At.74030 STRING:3…
c71313_g1_i1	AT5G01740	TAIR|locus:2181072 - symbol:AT5G01740 "AT5G01740" species:3702 "Arabidopsis thaliana" [GO:0003674 "molecular_function" evidence=ND] [GO:0005575 "cellular_component" evidence=ND] [GO:0008150 "biological_process" evidence=ND] TAIR:locus:2181072 Proteomes:UP000006548 EMBL:CP002688 InterPro:IPR032710 SUPFAM:SSF54427 EMBL:AL162351 HOGENOM:HOG000029924 OrthoDB:EOG09360QI1 InterPro:IPR009798 PANTHER:PTH…
c59953_g1_i5	AT1G27210	TAIR|locus:2205739 - symbol:AT1G27210 species:3702 "Arabidopsis thaliana" [GO:0009507 "chloroplast" evidence=ISM] InterPro:IPR000357 InterPro:IPR016024 InterPro:IPR033337 Pfam:PF02985 InterPro:IPR011989 TAIR:locus:2205739 EMBL:CP002684 Proteomes:UP000006548 Gene3D:1.25.10.10 SUPFAM:SSF48371 InterPro:IPR021133 PROSITE:PS50077 GO:GO:0005874 GO:GO:0008017 EMBL:AC004557 EMBL:AC000348 PANTHER:PTHR3135…
c32967_g1_i2	AT4G01680	TAIR|locus:2133382 - symbol:MYB55 "AT4G01680" species:3702 "Arabidopsis thaliana" [GO:0000981 "RNA polymerase II transcription factor activity, sequence-specific DNA binding" evidence=IBA] [GO:0001135 "transcription factor activity, RNA polymerase II transcription factor recruiting" evidence=IBA] [GO:0003677 "DNA binding" evidence=IEA;ISS] [GO:0005634 "nucleus" evidence=ISM;IBA] [GO:0006357 "regu…
c56581_g1_i1	AT1G80130	TAIR|locus:2016229 - symbol:AT1G80130 species:3702 "Arabidopsis thaliana" [GO:0016020 "membrane" evidence=IDA] [GO:0006979 "response to oxidative stress" evidence=IMP] InterPro:IPR011990 TAIR:locus:2016229 EMBL:CP002684 Proteomes:UP000006548 GO:GO:0016020 GO:GO:0006979 Gene3D:1.25.40.10 SUPFAM:SSF48452 EMBL:AC009322 EMBL:AY034991 EMBL:AY063018 EMBL:AY087456 PIR:H96832 RefSeq:NP_565230.1 UniGene:A…
c66808_g1_i1	AT1G10560	TAIR|locus:2194564 - symbol:PUB18 "AT1G10560" species:3702 "Arabidopsis thaliana" [GO:0005634 "nucleus" evidence=IBA] [GO:0005737 "cytoplasm" evidence=IBA] [GO:0009738 "abscisic acid-activated signaling pathway" evidence=IEA] [GO:0012505 "endomembrane system" evidence=IEA] [GO:0016020 "membrane" evidence=IEA] [GO:0016567 "protein ubiquitination" evidence=IEA;IMP;IDA] [GO:0004842 "ubiquitin-protei…
c46575_g2_i1	AT3G07470	TAIR|locus:2079601 - symbol:AT3G07470 species:3702 "Arabidopsis thaliana" [GO:0005576 "extracellular region" evidence=ISM] [GO:0008150 "biological_process" evidence=ND] [GO:0005773 "vacuole" evidence=IDA] TAIR:locus:2079601 Proteomes:UP000006548 GO:GO:0005773 EMBL:CP002686 Gene3D:2.30.240.10 InterPro:IPR036758 InterPro:IPR007493 PANTHER:PTHR31676 Pfam:PF04398 SUPFAM:SSF141562 HOGENOM:HOG000238027…
c44993_g2_i1	AT1G21000	TAIR|locus:2037405 - symbol:AT1G21000 species:3702 "Arabidopsis thaliana" [GO:0005739 "mitochondrion" evidence=ISM] [GO:0008150 "biological_process" evidence=ND] TAIR:locus:2037405 EMBL:CP002684 Proteomes:UP000006548 InterPro:IPR006734 Pfam:PF04640 EMBL:AF375404 EMBL:AF428392 EMBL:AY129471 RefSeq:NP_564128.1 UniGene:At.21086 IntAct:Q93V70 STRING:3702.AT1G21000.1 EnsemblPlants:AT1G21000.1 GeneID:8…
c57292_g1_i1	AT1G69570	TAIR|locus:2007151 - symbol:CDF5 "AT1G69570" species:3702 "Arabidopsis thaliana" [GO:0003677 "DNA binding" evidence=IEA;ISS;IBA] [GO:0005634 "nucleus" evidence=ISM;IEA] [GO:0006351 "transcription, DNA-templated" evidence=IEA] [GO:0009908 "flower development" evidence=IEA] [GO:0046872 "metal ion binding" evidence=IEA] [GO:0003700 "DNA binding transcription factor activity" evidence=ISS] [GO:000635…
c66784_g1_i1	AT1G21400	TAIR|locus:2027072 - symbol:AT1G21400 "AT1G21400" species:3702 "Arabidopsis thaliana" [GO:0003863 "3-methyl-2-oxobutanoate dehydrogenase (2-methylpropanoyl-transferring) activity" evidence=IEA;ISS] [GO:0005739 "mitochondrion" evidence=ISM] [GO:0005759 "mitochondrial matrix" evidence=IEA] [GO:0016021 "integral component of membrane" evidence=IEA] [GO:0016624 "oxidoreductase activity, acting on the…
c63030_g1_i4	AT4G27450	TAIR|locus:2123994 - symbol:AT4G27450 species:3702 "Arabidopsis thaliana" [GO:0005886 "plasma membrane" evidence=IDA] [GO:0005634 "nucleus" evidence=IDA] [GO:0005829 "cytosol" evidence=IDA] [GO:0009506 "plasmodesma" evidence=IDA] [GO:0005515 "protein binding" evidence=IPI] [GO:0004066 "asparagine synthase (glutamine-hydrolyzing) activity" evidence=IBA] TAIR:locus:2123994 Proteomes:UP000006548 GO:…
c60296_g2_i7	AT3G51380	TAIR|locus:2081775 - symbol:IQD20 "AT3G51380" species:3702 "Arabidopsis thaliana" [GO:0005516 "calmodulin binding" evidence=ISS] [GO:0005634 "nucleus" evidence=ISM] [GO:0007339 "binding of sperm to zona pellucida" evidence=IEA] [GO:0016020 "membrane" evidence=IEA] [GO:0005515 "protein binding" evidence=IPI] InterPro:IPR000048 InterPro:IPR012105 Pfam:PF00612 PIRSF:PIRSF016533 PROSITE:PS50096 SMART…
c31342_g1_i1	AT1G64670	TAIR|locus:2019464 - symbol:BDG1 "BODYGUARD1" species:3702 "Arabidopsis thaliana" [GO:0005737 "cytoplasm" evidence=ISM] [GO:0016787 "hydrolase activity" evidence=ISS] [GO:0009505 "plant-type cell wall" evidence=IDA] [GO:0006970 "response to osmotic stress" evidence=IMP] [GO:0010115 "regulation of abscisic acid biosynthetic process" evidence=IMP] [GO:0010143 "cutin biosynthetic process" evidence=I…
c4730_g1_i1	AT1G23030	TAIR|locus:2017719 - symbol:PUB11 "AT1G23030" species:3702 "Arabidopsis thaliana" [GO:0005634 "nucleus" evidence=IBA] [GO:0005737 "cytoplasm" evidence=IBA] [GO:0010200 "response to chitin" evidence=IEP] [GO:0004842 "ubiquitin-protein transferase activity" evidence=IDA] [GO:0016567 "protein ubiquitination" evidence=IDA] [GO:0051865 "protein autoubiquitination" evidence=IDA] InterPro:IPR000225 Inte…
c24625_g1_i1	AT5G19270	TAIR|locus:2150210 - symbol:AT5G19270 "AT5G19270" species:3702 "Arabidopsis thaliana" [GO:0003676 "nucleic acid binding" evidence=IEA] [GO:0003964 "RNA-directed DNA polymerase activity" evidence=IEA] [GO:0005575 "cellular_component" evidence=ND] [GO:0008150 "biological_process" evidence=ND] InterPro:IPR036397 TAIR:locus:2150210 Proteomes:UP000006548 EMBL:CP002688 GO:GO:0003676 Gene3D:3.30.420.10 …
c29367_g1_i1	AT5G02550	TAIR|locus:2181793 - symbol:AT5G02550 "AT5G02550" species:3702 "Arabidopsis thaliana" [GO:0003674 "molecular_function" evidence=ND] [GO:0005634 "nucleus" evidence=ISM] [GO:0008150 "biological_process" evidence=ND] TAIR:locus:2181793 Proteomes:UP000006548 EMBL:CP002688 EMBL:AL162971 EMBL:BT024751 PIR:T48276 RefSeq:NP_195875.1 UniGene:At.4945 EnsemblPlants:AT5G02550.1 GeneID:831052 Gramene:AT5G0255…
c98831_g1_i1	AT4G37220	TAIR|locus:2115010 - symbol:AT4G37220 "AT4G37220" species:3702 "Arabidopsis thaliana" [GO:0003674 "molecular_function" evidence=ND] [GO:0005739 "mitochondrion" evidence=ISM] [GO:0005886 "plasma membrane" evidence=IEA] [GO:0016021 "integral component of membrane" evidence=IEA] [GO:0009744 "response to sucrose" evidence=IEP] [GO:0009749 "response to glucose" evidence=IEP] [GO:0009750 "response to f…
c55862_g2_i2	AT2G32090	TAIR|locus:2045482 - symbol:AT2G32090 "AT2G32090" species:3702 "Arabidopsis thaliana" [GO:0004462 "lactoylglutathione lyase activity" evidence=ISS] [GO:0005739 "mitochondrion" evidence=ISM] [GO:0005975 "carbohydrate metabolic process" evidence=ISS] [GO:0016829 "lyase activity" evidence=IEA] Pfam:PF00903 InterPro:IPR004360 TAIR:locus:2045482 Proteomes:UP000006548 EMBL:CP002685 GO:GO:0016829 eggNOG…
c41612_g1_i2	AT5G14230	TAIR|locus:2145613 - symbol:AT5G14230 species:3702 "Arabidopsis thaliana" [GO:0005737 "cytoplasm" evidence=ISM] [GO:0008150 "biological_process" evidence=ND] InterPro:IPR002110 Pfam:PF13606 PROSITE:PS50088 SMART:SM00248 TAIR:locus:2145613 Proteomes:UP000006548 EMBL:CP002688 eggNOG:KOG0504 eggNOG:COG0666 CDD:cd00204 Gene3D:1.25.40.20 InterPro:IPR020683 InterPro:IPR036770 Pfam:PF12796 SUPFAM:SSF484…
c52446_g1_i1	AT5G20180	TAIR|locus:2149299 - symbol:AT5G20180 "AT5G20180" species:3702 "Arabidopsis thaliana" [GO:0003735 "structural constituent of ribosome" evidence=IEA;ISS] [GO:0005739 "mitochondrion" evidence=ISM] [GO:0005840 "ribosome" evidence=IEA;ISS] [GO:0006412 "translation" evidence=IEA] [GO:0042254 "ribosome biogenesis" evidence=ISS] HAMAP:MF_00251 InterPro:IPR000473 InterPro:IPR035977 Pfam:PF00444 PROSITE:P…
c102765_g1_i1	AT5G24620	TAIR|locus:2153929 - symbol:AT5G24620 species:3702 "Arabidopsis thaliana" [GO:0005576 "extracellular region" evidence=ISM] [GO:0051707 "response to other organism" evidence=ISS] TAIR:locus:2153929 Pfam:PF00314 Proteomes:UP000006548 EMBL:CP002688 UniGene:At.54981 InterPro:IPR037176 SUPFAM:SSF49870 HOGENOM:HOG000238454 Gene3D:2.60.110.10 InterPro:IPR001938 InterPro:IPR017949 PANTHER:PTHR31048 PRINT…
c42177_g1_i1	AT3G60390	TAIR|locus:2103396 - symbol:HAT3 "AT3G60390" species:3702 "Arabidopsis thaliana" [GO:0005634 "nucleus" evidence=ISM;IEA;ISS] [GO:0006351 "transcription, DNA-templated" evidence=IEA] [GO:0006355 "regulation of transcription, DNA-templated" evidence=IEA;ISS] [GO:0043565 "sequence-specific DNA binding" evidence=IEA] [GO:0003700 "DNA binding transcription factor activity" evidence=ISS] [GO:0005515 "p…
c15960_g1_i1	AT4G29090	TAIR|locus:2119886 - symbol:AT4G29090 "AT4G29090" species:3702 "Arabidopsis thaliana" [GO:0003676 "nucleic acid binding" evidence=IEA] [GO:0003723 "RNA binding" evidence=ISS] [GO:0003964 "RNA-directed DNA polymerase activity" evidence=IEA;ISS] [GO:0005739 "mitochondrion" evidence=ISM] [GO:0006278 "RNA-dependent DNA biosynthetic process" evidence=ISS] InterPro:IPR036397 InterPro:IPR012337 TAIR:loc…
c65683_g1_i4	AT1G14340	TAIR|locus:2012567 - symbol:AT1G14340 "AT1G14340" species:3702 "Arabidopsis thaliana" [GO:0003676 "nucleic acid binding" evidence=ISS] InterPro:IPR000504 InterPro:IPR035979 Pfam:PF00076 PROSITE:PS50102 SMART:SM00360 TAIR:locus:2012567 EMBL:CP002684 Proteomes:UP000006548 GO:GO:0003723 SUPFAM:SSF54928 OrthoDB:EOG09360JT1 EMBL:AY050919 EMBL:AY091417 RefSeq:NP_563946.1 UniGene:At.26546 IntAct:Q949S4 …
c41180_g1_i1	AT5G63030	TAIR|locus:2166325 - symbol:GRXC1 "AT5G63030" species:3702 "Arabidopsis thaliana" [GO:0005737 "cytoplasm" evidence=ISM;IEA] [GO:0008794 "arsenate reductase (glutaredoxin) activity" evidence=ISS] [GO:0009055 "electron transfer activity" evidence=IEA] [GO:0015035 "protein disulfide oxidoreductase activity" evidence=IEA] [GO:0045454 "cell redox homeostasis" evidence=IEA] InterPro:IPR002109 InterPro:…
c75540_g1_i1	AT3G50800	TAIR|locus:2077952 - symbol:AT3G50800 "AT3G50800" species:3702 "Arabidopsis thaliana" [GO:0003674 "molecular_function" evidence=ND] [GO:0005575 "cellular_component" evidence=ND] TAIR:locus:2077952 Proteomes:UP000006548 EMBL:CP002686 EMBL:AL049862 InterPro:IPR025322 Pfam:PF14009 HOGENOM:HOG000238862 OrthoDB:EOG09360SX7 eggNOG:ENOG410J00S eggNOG:ENOG410Z0XV EMBL:BT004127 EMBL:BT004986 PIR:T08401 Re…
c55369_g1_i2	AT5G25190	TAIR|locus:2146985 - symbol:ESE3 "AT5G25190" species:3702 "Arabidopsis thaliana" [GO:0003677 "DNA binding" evidence=IEA;ISS] [GO:0003700 "DNA binding transcription factor activity" evidence=ISS;TAS] [GO:0005634 "nucleus" evidence=ISM;IEA;ISS] [GO:0006351 "transcription, DNA-templated" evidence=IEA] [GO:0006355 "regulation of transcription, DNA-templated" evidence=IEA;ISS] [GO:0005622 "intracellul…
c39460_g1_i1	AT3G51770	TAIR|locus:2074343 - symbol:ETO1 "ETHYLENE OVERPRODUCER 1" species:3702 "Arabidopsis thaliana" [GO:0005634 "nucleus" evidence=ISM] [GO:0009693 "ethylene biosynthetic process" evidence=IMP] [GO:0009873 "ethylene-activated signaling pathway" evidence=IEA] [GO:0016567 "protein ubiquitination" evidence=IEA] [GO:0010182 "sugar mediated signaling pathway" evidence=TAS] [GO:0005515 "protein binding" evi…
c60167_g1_i1	AT4G32290	TAIR|locus:2116515 - symbol:AT4G32290 "AT4G32290" species:3702 "Arabidopsis thaliana" [GO:0008375 "acetylglucosaminyltransferase activity" evidence=IEA] [GO:0016020 "membrane" evidence=IEA] [GO:0016757 "transferase activity, transferring glycosyl groups" evidence=ISM] InterPro:IPR003406 Pfam:PF02485 TAIR:locus:2116515 Proteomes:UP000006548 GO:GO:0009506 GO:GO:0016020 EMBL:CP002687 GO:GO:0016757 G…
c65758_g1_i3	AT2G04690	TAIR|locus:2049234 - symbol:AT2G04690 species:3702 "Arabidopsis thaliana" [GO:0005576 "extracellular region" evidence=ISM] [GO:0005773 "vacuole" evidence=IDA] InterPro:IPR012349 TAIR:locus:2049234 Proteomes:UP000006548 GO:GO:0005773 EMBL:CP002685 Reactome:R-ATH-6798695 GO:GO:0048037 HOGENOM:HOG000239875 OMA:KVNETEM Gene3D:2.30.110.10 InterPro:IPR014631 PIRSF:PIRSF036911 SUPFAM:SSF50475 eggNOG:KOG…
c64726_g1_i2	AT1G27110	TAIR|locus:2205764 - symbol:AT1G27110 "AT1G27110" species:3702 "Arabidopsis thaliana" [GO:0005575 "cellular_component" evidence=ND] [GO:0008150 "biological_process" evidence=ND] InterPro:IPR011990 TAIR:locus:2205764 EMBL:CP002684 Proteomes:UP000006548 Gene3D:1.25.40.10 SUPFAM:SSF48452 eggNOG:KOG2610 eggNOG:ENOG410XR50 CDD:cd05804 InterPro:IPR033891 PANTHER:PTHR16263 EMBL:AY924687 RefSeq:NP_174031…
c66657_g1_i1	AT1G10090	TAIR|locus:2201876 - symbol:AT1G10090 "AT1G10090" species:3702 "Arabidopsis thaliana" [GO:0003674 "molecular_function" evidence=ND] [GO:0005576 "extracellular region" evidence=ISM] [GO:0006811 "ion transport" evidence=IEA] [GO:0016021 "integral component of membrane" evidence=IEA] InterPro:IPR003864 Pfam:PF02714 TAIR:locus:2201876 GO:GO:0016021 EMBL:CP002684 Proteomes:UP000006548 EMBL:AC004122 GO…
c31404_g1_i1	AT5G57760	TAIR|locus:2172560 - symbol:AT5G57760 "AT5G57760" species:3702 "Arabidopsis thaliana" [GO:0003674 "molecular_function" evidence=ND] [GO:0005739 "mitochondrion" evidence=ISM] [GO:0008150 "biological_process" evidence=ND] TAIR:locus:2172560 Proteomes:UP000006548 EMBL:CP002688 EMBL:AB018118 EMBL:BT010527 EMBL:AK175190 RefSeq:NP_200584.1 UniGene:At.47214 UniGene:At.70163 STRING:3702.AT5G57760.1 Ensem…
c57375_g1_i1	AT5G62290	TAIR|locus:2167918 - symbol:AT5G62290 "AT5G62290" species:3702 "Arabidopsis thaliana" [GO:0000387 "spliceosomal snRNP assembly" evidence=IEA] [GO:0005216 "ion channel activity" evidence=ISS] [GO:0005634 "nucleus" evidence=ISM;IEA] [GO:0005829 "cytosol" evidence=IEA] [GO:0005886 "plasma membrane" evidence=IEA] [GO:0006821 "chloride transport" evidence=IEA] [GO:0006884 "cell volume homeostasis" evi…
c9546_g1_i1	AT5G62280	TAIR|locus:2167913 - symbol:AT5G62280 "AT5G62280" species:3702 "Arabidopsis thaliana" [GO:0003674 "molecular_function" evidence=ND] [GO:0005575 "cellular_component" evidence=ND] [GO:0008150 "biological_process" evidence=ND] TAIR:locus:2167913 Proteomes:UP000006548 EMBL:CP002688 EMBL:AB019235 InterPro:IPR009902 PANTHER:PTHR33593 Pfam:PF07279 EMBL:BT010755 EMBL:BT011787 EMBL:AK228759 RefSeq:NP_2010…
c1498_g1_i1	AT2G46790	TAIR|locus:2044376 - symbol:PRR9 "AT2G46790" species:3702 "Arabidopsis thaliana" [GO:0000156 "phosphorelay response regulator activity" evidence=ISS] [GO:0000160 "phosphorelay signal transduction system" evidence=IEA] [GO:0005634 "nucleus" evidence=ISM;IEA] [GO:0006351 "transcription, DNA-templated" evidence=IEA] [GO:0007623 "circadian rhythm" evidence=IMP;TAS] [GO:0006355 "regulation of transcri…
c91967_g1_i1	AT4G23820	TAIR|locus:2128524 - symbol:AT4G23820 "AT4G23820" species:3702 "Arabidopsis thaliana" [GO:0004650 "polygalacturonase activity" evidence=IEA;ISS] [GO:0005576 "extracellular region" evidence=ISM;IEA] [GO:0005975 "carbohydrate metabolic process" evidence=IEA;ISS] [GO:0016829 "lyase activity" evidence=IEA] [GO:0071555 "cell wall organization" evidence=IEA] InterPro:IPR000743 Pfam:PF00295 TAIR:locus:2…
c38117_g1_i1	AT4G28240	TAIR|locus:2123633 - symbol:AT4G28240 "AT4G28240" species:3702 "Arabidopsis thaliana" [GO:0003674 "molecular_function" evidence=ND] [GO:0005634 "nucleus" evidence=ISM] [GO:0008150 "biological_process" evidence=ND] TAIR:locus:2123633 Proteomes:UP000006548 EMBL:CP002687 UniGene:At.69904 HOGENOM:HOG000238802 InterPro:IPR022251 PANTHER:PTHR33090 Pfam:PF12609 EMBL:AY050439 EMBL:AY085958 EMBL:AY136304 …
c62270_g1_i1	AT1G22770	TAIR|locus:2199685 - symbol:GI "GIGANTEA" species:3702 "Arabidopsis thaliana" [GO:0005634 "nucleus" evidence=ISM;IDA] [GO:0005737 "cytoplasm" evidence=IEA] [GO:0009585 "red, far-red light phototransduction" evidence=IEA] [GO:0030154 "cell differentiation" evidence=IEA] [GO:0009908 "flower development" evidence=TAS] [GO:0005654 "nucleoplasm" evidence=IDA] [GO:0005515 "protein binding" evidence=IPI…
c38088_g1_i1	AT3G04940	TAIR|locus:2114804 - symbol:CYSD1 "AT3G04940" species:3702 "Arabidopsis thaliana" [GO:0004124 "cysteine synthase activity" evidence=ISS;IDA;IMP] [GO:0005737 "cytoplasm" evidence=IBA] [GO:0006535 "cysteine biosynthetic process from serine" evidence=IBA] [GO:0016740 "transferase activity" evidence=IEA] [GO:0019344 "cysteine biosynthetic process" evidence=ISS;IDA] [GO:0030170 "pyridoxal phosphate bi…
c63774_g1_i1	AT3G27960	TAIR|locus:2086834 - symbol:KLCR2 "kinesin light chain-related 2" species:3702 "Arabidopsis thaliana" [GO:0005886 "plasma membrane" evidence=IDA] [GO:0009860 "pollen tube growth" evidence=IEP] [GO:0031347 "regulation of defense response" evidence=IMP] InterPro:IPR011990 InterPro:IPR013026 InterPro:IPR019734 PROSITE:PS50005 PROSITE:PS50293 SMART:SM00028 TAIR:locus:2086834 Proteomes:UP000006548 GO:…
c67798_g2_i3	AT5G26740	TAIR|locus:2146799 - symbol:AT5G26740 species:3702 "Arabidopsis thaliana" [GO:0005576 "extracellular region" evidence=ISM] Pfam:PF03619 TAIR:locus:2146799 GO:GO:0016021 Proteomes:UP000006548 EMBL:CP002688 GO:GO:0006810 GO:GO:0005215 eggNOG:KOG2641 eggNOG:ENOG410XQ3V InterPro:IPR005178 PANTHER:PTHR23423 OMA:HQYYVYF HOGENOM:HOG000116663 OrthoDB:EOG09360BW2 EMBL:AY050797 EMBL:AY117268 EMBL:AK317275 …
c23833_g1_i1	AT3G26280	TAIR|locus:2093536 - symbol:CYP71B4 "AT3G26280" species:3702 "Arabidopsis thaliana" [GO:0004497 "monooxygenase activity" evidence=IEA] [GO:0005506 "iron ion binding" evidence=IEA] [GO:0009507 "chloroplast" evidence=ISM] [GO:0016020 "membrane" evidence=IBA] [GO:0016021 "integral component of membrane" evidence=IEA] [GO:0016705 "oxidoreductase activity, acting on paired donors, with incorporation o…
c27951_g1_i1	AT3G15450	TAIR|locus:2090116 - symbol:AT3G15450 species:3702 "Arabidopsis thaliana" [GO:0009507 "chloroplast" evidence=ISM] TAIR:locus:2090116 Proteomes:UP000006548 EMBL:CP002686 Gene3D:3.60.20.10 InterPro:IPR029055 SUPFAM:SSF56235 EMBL:AB022218 EMBL:AC024081 UniGene:At.25100 UniGene:At.48664 InterPro:IPR024286 Pfam:PF12481 SMART:SM01172 eggNOG:ENOG410IF0Z eggNOG:ENOG410YD56 OrthoDB:EOG09360LJT HOGENOM:HOG…
c64162_g1_i6	AT1G31880	TAIR|locus:2034486 - symbol:BRX "BREVIS RADIX" species:3702 "Arabidopsis thaliana" [GO:0005634 "nucleus" evidence=ISM;IDA] [GO:0005886 "plasma membrane" evidence=IEA] [GO:0015250 "water channel activity" evidence=ISS] [GO:0048364 "root development" evidence=IMP] [GO:0042802 "identical protein binding" evidence=IPI] [GO:0009734 "auxin-activated signaling pathway" evidence=IMP] [GO:0009736 "cytokin…
c57935_g1_i1	AT2G35930	TAIR|locus:2039265 - symbol:PUB23 "plant U-box 23" species:3702 "Arabidopsis thaliana" [GO:0005737 "cytoplasm" evidence=ISM] [GO:0006952 "defense response" evidence=IEA;IGI] [GO:0010200 "response to chitin" evidence=IEP] [GO:0004842 "ubiquitin-protein transferase activity" evidence=IGI;IDA] [GO:0005829 "cytosol" evidence=IDA] [GO:0009414 "response to water deprivation" evidence=IMP] [GO:0016567 "…
c6782_g1_i2	AT1G49130	TAIR|locus:2028421 - symbol:BBX17 "AT1G49130" species:3702 "Arabidopsis thaliana" [GO:0005634 "nucleus" evidence=ISM;IEA] [GO:0008270 "zinc ion binding" evidence=IEA;ISS] [GO:0003700 "DNA binding transcription factor activity" evidence=ISS] [GO:0006355 "regulation of transcription, DNA-templated" evidence=TAS] [GO:0005515 "protein binding" evidence=IPI] InterPro:IPR000315 InterPro:IPR010402 Pfam:…
c56060_g1_i1	AT3G05900	TAIR|locus:2074444 - symbol:AT3G05900 "AT3G05900" species:3702 "Arabidopsis thaliana" [GO:0003674 "molecular_function" evidence=ND] [GO:0005737 "cytoplasm" evidence=ISM] [GO:0008150 "biological_process" evidence=ND] TAIR:locus:2074444 Proteomes:UP000006548 EMBL:CP002686 RefSeq:NP_187241.2 UniGene:At.43956 UniGene:At.73215 SMR:F4J9K9 iPTMnet:F4J9K9 PaxDb:F4J9K9 EnsemblPlants:AT3G05900.1 GeneID:819…
c37012_g2_i1	AT1G26210	TAIR|locus:2028792 - symbol:SOFL1 "AT1G26210" species:3702 "Arabidopsis thaliana" [GO:0003674 "molecular_function" evidence=ND] [GO:0005634 "nucleus" evidence=ISM] [GO:0009690 "cytokinin metabolic process" evidence=IMP] [GO:0032502 "developmental process" evidence=IGI] TAIR:locus:2028792 EMBL:CP002684 Proteomes:UP000006548 GO:GO:0009690 EMBL:BT024679 EMBL:AK175479 EMBL:AK176501 RefSeq:NP_564241.1…
c60320_g1_i2	AT5G49360	TAIR|locus:2157994 - symbol:BXL1 "AT5G49360" species:3702 "Arabidopsis thaliana" [GO:0004553 "hydrolase activity, hydrolyzing O-glycosyl compounds" evidence=ISS] [GO:0005576 "extracellular region" evidence=ISM] [GO:0005578 "proteinaceous extracellular matrix" evidence=IEA] [GO:0005975 "carbohydrate metabolic process" evidence=IEA] [GO:0009505 "plant-type cell wall" evidence=IDA] [GO:0048046 "apop…
c46416_g1_i2	AT1G18400	TAIR|locus:2014144 - symbol:BEE1 "BR enhanced expression 1" species:3702 "Arabidopsis thaliana" [GO:0005634 "nucleus" evidence=ISM;IDA] [GO:0046983 "protein dimerization activity" evidence=IEA] [GO:0003700 "DNA binding transcription factor activity" evidence=ISS] [GO:0006355 "regulation of transcription, DNA-templated" evidence=TAS] [GO:0003677 "DNA binding" evidence=IDA] [GO:0005515 "protein bin…
c50680_g1_i3	AT4G31000	TAIR|locus:2126679 - symbol:AT4G31000 species:3702 "Arabidopsis thaliana" [GO:0005634 "nucleus" evidence=ISM] [GO:0005516 "calmodulin binding" evidence=ISS] InterPro:IPR012416 Pfam:PF07887 TAIR:locus:2126679 Proteomes:UP000006548 GO:GO:0005634 EMBL:CP002687 GO:GO:0006355 GO:GO:0003677 GO:GO:0005516 GO:GO:0006351 GO:GO:0006950 EMBL:AL161578 EMBL:AL022198 HOGENOM:HOG000237471 OrthoDB:EOG09360473 eg…
c68150_g3_i2	AT3G03820	TAIR|locus:2079389 - symbol:SAUR29 "AT3G03820" species:3702 "Arabidopsis thaliana" [GO:0003674 "molecular_function" evidence=ND] [GO:0005739 "mitochondrion" evidence=ISM] [GO:0009733 "response to auxin" evidence=IEA;ISS] InterPro:IPR003676 Pfam:PF02519 TAIR:locus:2079389 Proteomes:UP000006548 EMBL:CP002686 GO:GO:0009733 EMBL:AC009540 HOGENOM:HOG000238628 KO:K14488 OrthoDB:EOG09360UMV RefSeq:NP_00…
c44651_g1_i1	AT3G47680	TAIR|locus:2100412 - symbol:AT3G47680 "AT3G47680" species:3702 "Arabidopsis thaliana" [GO:0003677 "DNA binding" evidence=ISS] [GO:0009507 "chloroplast" evidence=ISM] TAIR:locus:2100412 Proteomes:UP000006548 EMBL:CP002686 EMBL:AL049746 InterPro:IPR029466 Pfam:PF14303 eggNOG:ENOG410J34J eggNOG:ENOG410YTD5 EMBL:BT032870 PIR:T07707 RefSeq:NP_190352.1 UniGene:At.35784 UniGene:At.75154 EnsemblPlants:AT…
c31279_g1_i1	AT5G49450	TAIR|locus:2157999 - symbol:bZIP1 "AT5G49450" species:3702 "Arabidopsis thaliana" [GO:0003677 "DNA binding" evidence=ISS] [GO:0003700 "DNA binding transcription factor activity" evidence=ISS;IDA] [GO:0005634 "nucleus" evidence=ISM;IBA;IDA] [GO:0006351 "transcription, DNA-templated" evidence=IEA] [GO:0006355 "regulation of transcription, DNA-templated" evidence=ISS] [GO:0005515 "protein binding" e…
c65573_g3_i1	AT5G10650	TAIR|locus:2159634 - symbol:AT5G10650 species:3702 "Arabidopsis thaliana" [GO:0005634 "nucleus" evidence=ISM] [GO:0008270 "zinc ion binding" evidence=ISS] InterPro:IPR001841 Pfam:PF13639 InterPro:IPR013083 TAIR:locus:2159634 Proteomes:UP000006548 EMBL:CP002688 Gene3D:3.30.40.10 eggNOG:KOG0800 eggNOG:ENOG41121N2 SMART:SM00184 PROSITE:PS50089 OrthoDB:EOG093606S0 EMBL:BT015918 EMBL:BT020582 RefSeq:N…
c31254_g1_i1	AT2G06420	TAIR|locus:2044122 - symbol:AT2G06420 "AT2G06420" species:3702 "Arabidopsis thaliana" [GO:0003674 "molecular_function" evidence=ND] [GO:0005739 "mitochondrion" evidence=ISM] [GO:0008150 "biological_process" evidence=ND] TAIR:locus:2044122 Proteomes:UP000006548 EMBL:CP002685 InterPro:IPR015410 Pfam:PF09331 RefSeq:NP_178683.2 UniGene:At.41080 SMR:F4IJA3 STRING:3702.AT2G06420.1 PaxDb:F4IJA3 EnsemblP…
c55213_g1_i1	AT4G38580	TAIR|locus:2121199 - symbol:FP6 "farnesylated protein 6" species:3702 "Arabidopsis thaliana" [GO:0005634 "nucleus" evidence=ISM] [GO:0005737 "cytoplasm" evidence=IBA] [GO:0030001 "metal ion transport" evidence=IBA] [GO:0031965 "nuclear membrane" evidence=IEA] [GO:0046872 "metal ion binding" evidence=ISS] [GO:0046916 "cellular transition metal ion homeostasis" evidence=IBA] [GO:0010286 "heat accli…
c49117_g1_i1	AT1G80440	TAIR|locus:2198958 - symbol:KMD1 "AT1G80440" species:3702 "Arabidopsis thaliana" [GO:0003674 "molecular_function" evidence=ND] [GO:0005634 "nucleus" evidence=ISM] [GO:0030162 "regulation of proteolysis" evidence=IBA] [GO:0031625 "ubiquitin protein ligase binding" evidence=IBA] [GO:0043161 "proteasome-mediated ubiquitin-dependent protein catabolic process" evidence=IBA] [GO:0019005 "SCF ubiquitin …
c51936_g1_i1	AT1G67265	TAIR|locus:4010713584 - symbol:RTFL21 "AT1G67265" species:3702 "Arabidopsis thaliana" [GO:0048367 "shoot system development" evidence=IMP] TAIR:locus:4010713584 InterPro:IPR012552 EMBL:CP002684 Proteomes:UP000006548 GO:GO:0048367 Pfam:PF08137 HOGENOM:HOG000142474 eggNOG:ENOG410JJSQ eggNOG:ENOG41114T7 EMBL:AY254319 RefSeq:NP_001077782.1 UniGene:At.49512 STRING:3702.AT1G67265.1 EnsemblPlants:AT1G67…
c56571_g1_i1	AT5G06470	TAIR|locus:2164285 - symbol:AT5G06470 "AT5G06470" species:3702 "Arabidopsis thaliana" [GO:0009055 "electron transfer activity" evidence=IEA] [GO:0015035 "protein disulfide oxidoreductase activity" evidence=IEA] [GO:0045454 "cell redox homeostasis" evidence=IEA] InterPro:IPR002109 Pfam:PF00462 PROSITE:PS51354 TAIR:locus:2164285 Proteomes:UP000006548 EMBL:CP002688 GO:GO:0009055 InterPro:IPR036249 S…
c55600_g1_i1	AT4G37260	TAIR|locus:2115060 - symbol:MYB73 "AT4G37260" species:3702 "Arabidopsis thaliana" [GO:0000981 "RNA polymerase II transcription factor activity, sequence-specific DNA binding" evidence=IBA] [GO:0001135 "transcription factor activity, RNA polymerase II transcription factor recruiting" evidence=IBA] [GO:0003677 "DNA binding" evidence=ISS] [GO:0005634 "nucleus" evidence=ISM;IDA;IBA] [GO:0006351 "tran…
c40141_g1_i1	AT2G37030	TAIR|locus:2057971 - symbol:SAUR46 "AT2G37030" species:3702 "Arabidopsis thaliana" [GO:0003674 "molecular_function" evidence=ND] [GO:0005575 "cellular_component" evidence=ND] [GO:0009733 "response to auxin" evidence=IEA;ISS] InterPro:IPR003676 Pfam:PF02519 TAIR:locus:2057971 Proteomes:UP000006548 EMBL:CP002685 GO:GO:0009733 EMBL:AC006922 HOGENOM:HOG000238628 KO:K14488 EMBL:DQ056570 PIR:F84787 Ref…
c31351_g1_i2	AT1G58180	TAIR|locus:2196292 - symbol:BCA6 "AT1G58180" species:3702 "Arabidopsis thaliana" [GO:0004089 "carbonate dehydratase activity" evidence=IEA;ISS] [GO:0008270 "zinc ion binding" evidence=IEA;ISS] [GO:0009507 "chloroplast" evidence=ISM] [GO:0015976 "carbon utilization" evidence=IEA;ISS] [GO:0005739 "mitochondrion" evidence=IDA] InterPro:IPR001765 InterPro:IPR015892 InterPro:IPR036874 Pfam:PF00484 PRO…
c62565_g2_i1	AT5G14700	TAIR|locus:2222697 - symbol:AT5G14700 "AT5G14700" species:3702 "Arabidopsis thaliana" [GO:0003824 "catalytic activity" evidence=IEA] [GO:0005575 "cellular_component" evidence=ND] [GO:0009809 "lignin biosynthetic process" evidence=ISS] [GO:0016621 "cinnamoyl-CoA reductase activity" evidence=ISS] [GO:0050662 "coenzyme binding" evidence=IEA] InterPro:IPR001509 Pfam:PF01370 TAIR:locus:2222697 Proteom…
c56612_g1_i1	AT4G36040	TAIR|locus:2135159 - symbol:J11 "AT4G36040" species:3702 "Arabidopsis thaliana" [GO:0006457 "protein folding" evidence=ISS] [GO:0009507 "chloroplast" evidence=ISM;IDA] [GO:0009570 "chloroplast stroma" evidence=IEA] [GO:0005634 "nucleus" evidence=IDA] [GO:0009536 "plastid" evidence=IDA] InterPro:IPR001623 Pfam:PF00226 TAIR:locus:2135159 Proteomes:UP000006548 GO:GO:0005634 GO:GO:0009507 EMBL:CP0026…
c64733_g4_i2	AT1G56130	TAIR|locus:2205250 - symbol:AT1G56130 "AT1G56130" species:3702 "Arabidopsis thaliana" [GO:0004672 "protein kinase activity" evidence=IEA] [GO:0005524 "ATP binding" evidence=IEA;ISS] [GO:0005886 "plasma membrane" evidence=ISM;IBA;IDA] [GO:0006468 "protein phosphorylation" evidence=IEA] [GO:0016021 "integral component of membrane" evidence=IEA] [GO:0016020 "membrane" evidence=ISS] InterPro:IPR00161…
c31337_g1_i1	AT3G45140	TAIR|locus:2096915 - symbol:LOX2 "lipoxygenase 2" species:3702 "Arabidopsis thaliana" [GO:0009507 "chloroplast" evidence=ISM;ISS;IDA;TAS] [GO:0016702 "oxidoreductase activity, acting on single donors with incorporation of molecular oxygen, incorporation of two atoms of oxygen" evidence=IEA] [GO:0031408 "oxylipin biosynthetic process" evidence=IEA] [GO:0046872 "metal ion binding" evidence=IEA] [GO…
c62541_g2_i1	AT5G05870	TAIR|locus:2153614 - symbol:UGT76C1 "UDP-glucosyl transferase 76C1" species:3702 "Arabidopsis thaliana" [GO:0005634 "nucleus" evidence=ISM] [GO:0008152 "metabolic process" evidence=IEA] [GO:0008194 "UDP-glycosyltransferase activity" evidence=ISS] [GO:0016757 "transferase activity, transferring glycosyl groups" evidence=ISS] [GO:0043231 "intracellular membrane-bounded organelle" evidence=IBA] [GO:…
c11787_g1_i1	AT5G18020	TAIR|locus:2161543 - symbol:SAUR20 "AT5G18020" species:3702 "Arabidopsis thaliana" [GO:0003674 "molecular_function" evidence=ND] [GO:0005739 "mitochondrion" evidence=ISM] [GO:0005886 "plasma membrane" evidence=IEA] [GO:0007275 "multicellular organism development" evidence=IEA] [GO:0009733 "response to auxin" evidence=ISS] [GO:0009734 "auxin-activated signaling pathway" evidence=IEA] [GO:0040008 "…
c41841_g2_i1	AT1G09570	TAIR|locus:2012300 - symbol:PHYA "AT1G09570" species:3702 "Arabidopsis thaliana" [GO:0000155 "phosphorelay sensor kinase activity" evidence=IEA] [GO:0004673 "protein histidine kinase activity" evidence=ISS] [GO:0004871 "signal transducer activity" evidence=ISS] [GO:0006351 "transcription, DNA-templated" evidence=IEA] [GO:0006355 "regulation of transcription, DNA-templated" evidence=IEA;ISS] [GO:0…
c51338_g1_i2	AT4G02075	TAIR|locus:505006426 - symbol:PIT1 "pitchoun 1" species:3702 "Arabidopsis thaliana" [GO:0005737 "cytoplasm" evidence=ISM] [GO:0008270 "zinc ion binding" evidence=IEA;ISS] [GO:0016021 "integral component of membrane" evidence=IEA] [GO:0005886 "plasma membrane" evidence=IDA] InterPro:IPR011016 Pfam:PF12906 PROSITE:PS51292 SMART:SM00744 InterPro:IPR013083 TAIR:locus:505006426 GO:GO:0016021 Proteomes…
c54181_g1_i1	AT1G23870	TAIR|locus:2199847 - symbol:TPS9 "AT1G23870" species:3702 "Arabidopsis thaliana" [GO:0004805 "trehalose-phosphatase activity" evidence=ISS;IMP] [GO:0005634 "nucleus" evidence=ISM] [GO:0005737 "cytoplasm" evidence=IBA] [GO:0005992 "trehalose biosynthetic process" evidence=ISS;IBA] [GO:0016757 "transferase activity, transferring glycosyl groups" evidence=ISS] [GO:0016791 "phosphatase activity" evid…
c59337_g1_i1	AT1G55810	TAIR|locus:2012125 - symbol:UKL3 "AT1G55810" species:3702 "Arabidopsis thaliana" [GO:0004845 "uracil phosphoribosyltransferase activity" evidence=IEA;ISS] [GO:0004849 "uridine kinase activity" evidence=IEA;IBA] [GO:0005524 "ATP binding" evidence=IEA;ISS] [GO:0005525 "GTP binding" evidence=IEA] [GO:0005829 "cytosol" evidence=IBA] [GO:0006206 "pyrimidine nucleobase metabolic process" evidence=IBA] …
c27121_g2_i1	AT5G57660	TAIR|locus:2172545 - symbol:COL5 "AT5G57660" species:3702 "Arabidopsis thaliana" [GO:0005634 "nucleus" evidence=ISM;IBA] [GO:0008270 "zinc ion binding" evidence=IEA;ISS] [GO:0009416 "response to light stimulus" evidence=IBA] [GO:0009909 "regulation of flower development" evidence=IBA] [GO:0003700 "DNA binding transcription factor activity" evidence=ISS] [GO:0006355 "regulation of transcription, D…
c10303_g1_i2	AT1G52720	TAIR|locus:2035074 - symbol:AT1G52720 "AT1G52720" species:3702 "Arabidopsis thaliana" [GO:0003674 "molecular_function" evidence=ND] [GO:0008150 "biological_process" evidence=ND] [GO:0009507 "chloroplast" evidence=ISM] [GO:0009536 "plastid" evidence=IDA] TAIR:locus:2035074 EMBL:CP002684 Proteomes:UP000006548 GO:GO:0009536 EMBL:AC008016 EMBL:AY085970 EMBL:BT004752 EMBL:AK228288 RefSeq:NP_564614.1 U…
c63140_g2_i3	AT5G66850	TAIR|locus:2174969 - symbol:MAPKKK5 "AT5G66850" species:3702 "Arabidopsis thaliana" [GO:0004672 "protein kinase activity" evidence=IEA] [GO:0004709 "MAP kinase kinase kinase activity" evidence=IEA] [GO:0005524 "ATP binding" evidence=IEA] [GO:0005886 "plasma membrane" evidence=ISM;IDA] [GO:0006468 "protein phosphorylation" evidence=IEA] [GO:0006952 "defense response" evidence=IEA] [GO:0007346 "reg…
c47972_g1_i1	AT3G60530	TAIR|locus:2103346 - symbol:GATA4 "AT3G60530" species:3702 "Arabidopsis thaliana" [GO:0000977 "RNA polymerase II regulatory region sequence-specific DNA binding" evidence=IBA] [GO:0001085 "RNA polymerase II transcription factor binding" evidence=IBA] [GO:0001228 "transcriptional activator activity, RNA polymerase II transcription regulatory region sequence-specific DNA binding" evidence=IBA] [GO:…
c64992_g1_i1	AT2G15910	TAIR|locus:2044606 - symbol:AT2G15910 species:3702 "Arabidopsis thaliana" [GO:0005634 "nucleus" evidence=ISM] [GO:0005737 "cytoplasm" evidence=ISM] [GO:0008150 "biological_process" evidence=ND] [GO:0046872 "metal ion binding" evidence=IEA] [GO:0009055 "electron transfer activity" evidence=IBA] TAIR:locus:2044606 Proteomes:UP000006548 EMBL:CP002685 GO:GO:0046872 EMBL:AC006438 Gene3D:3.10.660.10 In…
c33696_g1_i1	AT2G02040	TAIR|locus:2041125 - symbol:NPF8.3 "AT2G02040" species:3702 "Arabidopsis thaliana" [GO:0005215 "transporter activity" evidence=ISS] [GO:0005886 "plasma membrane" evidence=ISM] [GO:0015031 "protein transport" evidence=IEA] [GO:0016021 "integral component of membrane" evidence=IEA] [GO:0015112 "nitrate transmembrane transporter activity" evidence=IDA] [GO:0005773 "vacuole" evidence=IDA] [GO:0000325…
c18824_g1_i1	AT5G07010	TAIR|locus:2169344 - symbol:ST2A "AT5G07010" species:3702 "Arabidopsis thaliana" [GO:0005737 "cytoplasm" evidence=IEA] [GO:0008146 "sulfotransferase activity" evidence=ISS] [GO:0009507 "chloroplast" evidence=ISM] [GO:0009694 "jasmonic acid metabolic process" evidence=IDA] [GO:0009753 "response to jasmonic acid" evidence=IEP] [GO:0080131 "hydroxyjasmonate sulfotransferase activity" evidence=IDA] I…
c53520_g1_i2	AT4G16790	TAIR|locus:2129141 - symbol:AT4G16790 species:3702 "Arabidopsis thaliana" [GO:0005634 "nucleus" evidence=ISM] [GO:0016021 "integral component of membrane" evidence=IEA] TAIR:locus:2129141 GO:GO:0016021 Proteomes:UP000006548 EMBL:CP002687 EMBL:AL161544 EMBL:Z97342 InterPro:IPR008480 Pfam:PF05553 EMBL:AY072022 EMBL:AY149947 EMBL:AK226346 PIR:B85187 RefSeq:NP_193412.1 UniGene:At.4440 STRING:3702.AT4…
