# Supplementary material for: Comparative phenotypic and transcriptomic analyses unravel conserved and distinct mechanisms underlying shade avoidance syndrome in Brassicaceae vegetables
Source: BMC Genomics. 2021 Oct 25;22:760. doi: 10.1186/s12864-021-08076-1 (PMC8546956; doi:10.1186/s12864-021-08076-1)
Supplement: Supplementary file 4 — Additional file 4. Supplementary Dataset 3 listing 95 and 430 common DEGs (associated with Fig. 4). [file 12864_2021_8076_MOESM4_ESM.xlsx]

## Sheet: Supplementary Dataset 3a
Supplementary Dataset 3. Lists of 95 (a) and 430 (b) common DEGs (associated with Fig. 4)
Contig	TAIR Gene ID	GO
c67626_g1_i1	AT1G04700	TAIR|locus:2197788 - symbol:AT1G04700 "AT1G04700" species:3702 "Arabidopsis thaliana" [GO:0004672 "protein kinase activity" evidence=ISS] [GO:0005886 "plasma membrane" evidence=ISM] [GO:0006468 "protein phosphorylation" evidence=ISS] [GO:0004712 "protein serine/threonine/tyrosine kinase activity" evidence=ISS] [GO:0005829 "cytosol" evidence=IDA] InterPro:IPR000270 InterPro:IPR000719 InterPro:IPR0…
c32519_g1_i1	AT5G38300	TAIR|locus:2173303 - symbol:AT5G38300 "AT5G38300" species:3702 "Arabidopsis thaliana" [GO:0003674 "molecular_function" evidence=ND] [GO:0005575 "cellular_component" evidence=ND] [GO:0008150 "biological_process" evidence=ND] TAIR:locus:2173303 Proteomes:UP000006548 EMBL:CP002688 GO:GO:0003677 EMBL:BT025715 RefSeq:NP_198646.1 UniGene:At.30419 EnsemblPlants:AT5G38300.1 GeneID:833812 Gramene:AT5G3830…
c54293_g5_i1	AT2G37220	TAIR|locus:2049721 - symbol:AT2G37220 "AT2G37220" species:3702 "Arabidopsis thaliana" [GO:0003723 "RNA binding" evidence=ISS] [GO:0006397 "mRNA processing" evidence=IEA] [GO:0009507 "chloroplast" evidence=ISM;IDA] [GO:0030529 "intracellular ribonucleoprotein complex" evidence=IEA] [GO:0009579 "thylakoid" evidence=IDA] [GO:0009941 "chloroplast envelope" evidence=IDA] [GO:0009535 "chloroplast thyla…
c59265_g1_i4	AT1G04350	TAIR|locus:2018349 - symbol:AT1G04350 species:3702 "Arabidopsis thaliana" [GO:0005737 "cytoplasm" evidence=ISM] [GO:0016491 "oxidoreductase activity" evidence=IEA] [GO:0016706 "oxidoreductase activity, acting on paired donors, with incorporation or reduction of molecular oxygen, 2-oxoglutarate as one donor, and incorporation of one atom each of oxygen into both donors" evidence=ISS] [GO:0046872 "…
c23359_g1_i1	AT3G60440	TAIR|locus:2103361 - symbol:AT3G60440 species:3702 "Arabidopsis thaliana" [GO:0009507 "chloroplast" evidence=IDA] Pfam:PF00300 InterPro:IPR029033 TAIR:locus:2103361 Proteomes:UP000006548 GO:GO:0009507 EMBL:CP002686 Gene3D:3.40.50.1240 SUPFAM:SSF53254 InterPro:IPR013078 eggNOG:COG0406 eggNOG:ENOG410IN30 OrthoDB:EOG09360MCG InterPro:IPR012398 PIRSF:PIRSF015897 RefSeq:NP_191603.2 UniGene:At.34448 Un…
c63674_g1_i1	AT5G28640	TAIR|locus:2148810 - symbol:AN3 "ANGUSTIFOLIA 3" species:3702 "Arabidopsis thaliana" [GO:0005634 "nucleus" evidence=ISM] [GO:0006351 "transcription, DNA-templated" evidence=IEA] [GO:0006355 "regulation of transcription, DNA-templated" evidence=IEA] [GO:0003713 "transcription coactivator activity" evidence=ISS] [GO:0005515 "protein binding" evidence=IPI] [GO:0048366 "leaf development" evidence=IMP…
c31484_g1_i1	AT3G14690	TAIR|locus:2089521 - symbol:CYP72A15 "AT3G14690" species:3702 "Arabidopsis thaliana" [GO:0004497 "monooxygenase activity" evidence=IBA] [GO:0005506 "iron ion binding" evidence=IEA] [GO:0016021 "integral component of membrane" evidence=IEA] [GO:0016705 "oxidoreductase activity, acting on paired donors, with incorporation or reduction of molecular oxygen" evidence=IEA] [GO:0019825 "oxygen binding" …
c5405_g1_i1	AT1G64260	TAIR|locus:2014230 - symbol:AT1G64260 "AT1G64260" species:3702 "Arabidopsis thaliana" [GO:0005575 "cellular_component" evidence=ND] [GO:0008150 "biological_process" evidence=ND] [GO:0008270 "zinc ion binding" evidence=IEA] InterPro:IPR006564 InterPro:IPR007527 Pfam:PF04434 PROSITE:PS50966 SMART:SM00575 InterPro:IPR004332 TAIR:locus:2014230 EMBL:CP002684 Proteomes:UP000006548 GO:GO:0008270 EMBL:AC…
c91741_g1_i1	AT1G51440	TAIR|locus:2033959 - symbol:DALL2 "AT1G51440" species:3702 "Arabidopsis thaliana" [GO:0004806 "triglyceride lipase activity" evidence=ISS;IDA] [GO:0006629 "lipid metabolic process" evidence=ISS] [GO:0009507 "chloroplast" evidence=ISM;IDA] [GO:0016042 "lipid catabolic process" evidence=IEA] [GO:0008970 "phosphatidylcholine 1-acylhydrolase activity" evidence=IDA] [GO:0047714 "galactolipase activity…
c57570_g1_i1	AT1G73325	TAIR|locus:505006220 - symbol:AT1G73325 "AT1G73325" species:3702 "Arabidopsis thaliana" [GO:0004866 "endopeptidase inhibitor activity" evidence=ISS] [GO:0005576 "extracellular region" evidence=ISM] InterPro:IPR002160 Pfam:PF00197 PRINTS:PR00291 SMART:SM00452 TAIR:locus:505006220 EMBL:CP002684 Proteomes:UP000006548 GO:GO:0008233 GO:GO:0004866 InterPro:IPR011065 SUPFAM:SSF50386 CDD:cd00178 PANTHER:…
c33792_g1_i1	AT5G24150	TAIR|locus:2151857 - symbol:SQP1 "AT5G24150" species:3702 "Arabidopsis thaliana" [GO:0004506 "squalene monooxygenase activity" evidence=IEA;ISS;IBA] [GO:0005576 "extracellular region" evidence=ISM] [GO:0005783 "endoplasmic reticulum" evidence=IBA] [GO:0016021 "integral component of membrane" evidence=IEA] [GO:0050660 "flavin adenine dinucleotide binding" evidence=IEA] [GO:0055114 "oxidation-reduc…
c57492_g1_i1	AT5G07990	TAIR|locus:2142878 - symbol:TT7 "AT5G07990" species:3702 "Arabidopsis thaliana" [GO:0005506 "iron ion binding" evidence=IEA] [GO:0005576 "extracellular region" evidence=ISM] [GO:0005789 "endoplasmic reticulum membrane" evidence=IEA] [GO:0009813 "flavonoid biosynthetic process" evidence=IEA;TAS] [GO:0016020 "membrane" evidence=IBA] [GO:0016021 "integral component of membrane" evidence=IEA] [GO:001…
c6441_g1_i1	AT2G13770	TAIR|locus:2040446 - symbol:AT2G13770 "AT2G13770" species:3702 "Arabidopsis thaliana" [GO:0005575 "cellular_component" evidence=ND] [GO:0016788 "hydrolase activity, acting on ester bonds" evidence=IEA] InterPro:IPR006912 Pfam:PF04827 TAIR:locus:2040446 Proteomes:UP000006548 EMBL:CP002685 GO:GO:0016788 EMBL:DQ446492 RefSeq:NP_178997.2 UniGene:At.52730 EnsemblPlants:AT2G13770.1 GeneID:815861 Gramen…
c67565_g2_i1	AT4G16420	TAIR|locus:2130609 - symbol:ADA2B "AT4G16420" species:3702 "Arabidopsis thaliana" [GO:0003677 "DNA binding" evidence=IEA;ISS] [GO:0003682 "chromatin binding" evidence=IBA] [GO:0003700 "DNA binding transcription factor activity" evidence=ISS;IBA] [GO:0004402 "histone acetyltransferase activity" evidence=IBA] [GO:0005634 "nucleus" evidence=ISM;IDA] [GO:0006338 "chromatin remodeling" evidence=IBA] […
c31350_g1_i3	AT5G37890	TAIR|locus:2153754 - symbol:SINAL7 "AT5G37890" species:3702 "Arabidopsis thaliana" [GO:0005634 "nucleus" evidence=ISM;IEA;ISS] [GO:0006511 "ubiquitin-dependent protein catabolic process" evidence=IEA;ISS] [GO:0007275 "multicellular organism development" evidence=IEA;ISS] [GO:0008270 "zinc ion binding" evidence=IEA] [GO:0016567 "protein ubiquitination" evidence=IEA;IDA] [GO:0009411 "response to UV…
c21517_g1_i1	AT1G52400	TAIR|locus:2018179 - symbol:BGLU18 "AT1G52400" species:3702 "Arabidopsis thaliana" [GO:0004553 "hydrolase activity, hydrolyzing O-glycosyl compounds" evidence=ISS] [GO:0005576 "extracellular region" evidence=ISM] [GO:0005788 "endoplasmic reticulum lumen" evidence=IEA] [GO:0005975 "carbohydrate metabolic process" evidence=IEA] [GO:0009738 "abscisic acid-activated signaling pathway" evidence=IEA] […
c50152_g1_i1	AT1G43760	TAIR|locus:2029122 - symbol:AT1G43760 "AT1G43760" species:3702 "Arabidopsis thaliana" [GO:0003674 "molecular_function" evidence=ND] [GO:0005575 "cellular_component" evidence=ND] [GO:0008150 "biological_process" evidence=ND] TAIR:locus:2029122 EMBL:CP002684 Proteomes:UP000006548 Gene3D:3.60.10.10 InterPro:IPR036691 SUPFAM:SSF56219 eggNOG:KOG1075 eggNOG:ENOG410Y65V RefSeq:NP_175044.1 UniGene:At.520…
c51380_g1_i1	AT2G03550	TAIR|locus:2063751 - symbol:AT2G03550 species:3702 "Arabidopsis thaliana" [GO:0005634 "nucleus" evidence=ISM] InterPro:IPR013094 Pfam:PF07859 InterPro:IPR029058 TAIR:locus:2063751 Proteomes:UP000006548 GO:GO:0005829 EMBL:CP002685 Gene3D:3.40.50.1820 SUPFAM:SSF53474 eggNOG:KOG1515 eggNOG:COG0657 GO:GO:0009056 GO:GO:0052689 EMBL:AC006284 HOGENOM:HOG000152317 OrthoDB:EOG09360JK5 EMBL:BT003917 EMBL:B…
c60055_g1_i3	AT5G45850	TAIR|locus:2152410 - symbol:AT5G45850 "AT5G45850" species:3702 "Arabidopsis thaliana" [GO:0003674 "molecular_function" evidence=ND] [GO:0005634 "nucleus" evidence=ISM] [GO:0008150 "biological_process" evidence=ND] TAIR:locus:2152410 Proteomes:UP000006548 EMBL:CP002688 InterPro:IPR007789 Pfam:PF05097 eggNOG:ENOG410IKD7 eggNOG:ENOG41115SH RefSeq:NP_199397.2 UniGene:At.29990 ProteinModelPortal:F4KEN…
c49074_g1_i1	AT5G40230	TAIR|locus:2173752 - symbol:UMAMIT37 "AT5G40230" species:3702 "Arabidopsis thaliana" [GO:0005886 "plasma membrane" evidence=IBA] [GO:0006810 "transport" evidence=IBA] [GO:0016020 "membrane" evidence=ISS] [GO:0022857 "transmembrane transporter activity" evidence=IBA] InterPro:IPR000620 InterPro:IPR030184 Pfam:PF00892 TAIR:locus:2173752 GO:GO:0016021 Proteomes:UP000006548 GO:GO:0005886 EMBL:CP00268…
c49714_g1_i1	AT3G12580	TAIR|locus:2101222 - symbol:HSP70 "AT3G12580" species:3702 "Arabidopsis thaliana" [GO:0005634 "nucleus" evidence=IEA] [GO:0006351 "transcription, DNA-templated" evidence=IEA] [GO:0006355 "regulation of transcription, DNA-templated" evidence=IEA] [GO:0005829 "cytosol" evidence=IDA;TAS] [GO:0006457 "protein folding" evidence=TAS] [GO:0009408 "response to heat" evidence=IEP] [GO:0009615 "response to…
c63805_g1_i2	AT2G40475	TAIR|locus:505006311 - symbol:ASG8 "AT2G40475" species:3702 "Arabidopsis thaliana" [GO:0003674 "molecular_function" evidence=ND] [GO:0005634 "nucleus" evidence=ISM] [GO:0008150 "biological_process" evidence=ND] TAIR:locus:505006311 Proteomes:UP000006548 EMBL:CP002685 EMBL:AC002336 RefSeq:NP_565934.1 UniGene:At.22331 STRING:3702.AT2G40475.1 EnsemblPlants:AT2G40475.1 GeneID:818642 Gramene:AT2G40475…
c10726_g1_i1	AT1G61730	TAIR|locus:2195748 - symbol:AT1G61730 species:3702 "Arabidopsis thaliana" [GO:0005634 "nucleus" evidence=ISM] [GO:0006351 "transcription, DNA-templated" evidence=IEA] [GO:0006355 "regulation of transcription, DNA-templated" evidence=TAS] [GO:0009507 "chloroplast" evidence=IDA] [GO:0005730 "nucleolus" evidence=IDA] [GO:0005829 "cytosol" evidence=IDA] [GO:0044212 "transcription regulatory region DN…
c45188_g1_i1	AT1G44835	TAIR|locus:2826697 - symbol:AT1G44835 species:3702 "Arabidopsis thaliana" [GO:0005737 "cytoplasm" evidence=ISM] [GO:0008150 "biological_process" evidence=ND] [GO:0005829 "cytosol" evidence=IDA] InterPro:IPR007214 InterPro:IPR036754 Pfam:PF04073 TAIR:locus:2826697 EMBL:CP002684 Proteomes:UP000006548 GO:GO:0005829 GO:GO:0002161 GO:GO:0004812 eggNOG:COG3760 Gene3D:3.90.960.10 SUPFAM:SSF55826 eggNOG:…
c14243_g1_i1	AT5G54010	TAIR|locus:2154754 - symbol:UGT79B6 "AT5G54010" species:3702 "Arabidopsis thaliana" [GO:0008152 "metabolic process" evidence=IEA] [GO:0009507 "chloroplast" evidence=ISM] [GO:0016757 "transferase activity, transferring glycosyl groups" evidence=ISS] [GO:0043231 "intracellular membrane-bounded organelle" evidence=IBA] [GO:0080043 "quercetin 3-O-glucosyltransferase activity" evidence=IBA] [GO:008004…
c27069_g1_i3	AT1G14800	TAIR|locus:2006847 - symbol:AT1G14800 "AT1G14800" species:3702 "Arabidopsis thaliana" [GO:0003674 "molecular_function" evidence=ND] [GO:0005575 "cellular_component" evidence=ND] [GO:0008150 "biological_process" evidence=ND] TAIR:locus:2006847 EMBL:CP002684 Proteomes:UP000006548 InterPro:IPR012340 SUPFAM:SSF50249 eggNOG:COG0507 eggNOG:KOG0987 UniGene:At.28249 OrthoDB:EOG09360BHX RefSeq:NP_172933.1…
c59121_g1_i4	AT1G74510	TAIR|locus:2019215 - symbol:AT1G74510 "AT1G74510" species:3702 "Arabidopsis thaliana" [GO:0003674 "molecular_function" evidence=ND] [GO:0005634 "nucleus" evidence=ISM;IDA] [GO:0008150 "biological_process" evidence=ND] InterPro:IPR001810 InterPro:IPR006652 InterPro:IPR015915 InterPro:IPR036047 Pfam:PF00646 Pfam:PF01344 SMART:SM00612 TAIR:locus:2019215 EMBL:CP002684 Proteomes:UP000006548 GO:GO:0005…
c64987_g1_i1	AT5G13930	TAIR|locus:2159098 - symbol:TT4 "TRANSPARENT TESTA 4" species:3702 "Arabidopsis thaliana" [GO:0005737 "cytoplasm" evidence=ISM] [GO:0009813 "flavonoid biosynthetic process" evidence=IEA;ISS;IMP] [GO:0016210 "naringenin-chalcone synthase activity" evidence=IEA;IMP] [GO:0005515 "protein binding" evidence=IPI] [GO:0009926 "auxin polar transport" evidence=IMP] [GO:0005783 "endoplasmic reticulum" evid…
c61973_g1_i2	AT4G24660	TAIR|locus:2121989 - symbol:HB22 "AT4G24660" species:3702 "Arabidopsis thaliana" [GO:0003700 "DNA binding transcription factor activity" evidence=ISS] [GO:0005634 "nucleus" evidence=ISM] [GO:0006351 "transcription, DNA-templated" evidence=IEA] [GO:0006355 "regulation of transcription, DNA-templated" evidence=IEA] [GO:0046872 "metal ion binding" evidence=IEA] [GO:0003677 "DNA binding" evidence=ISS…
c31561_g1_i1	AT3G62200	TAIR|locus:2098058 - symbol:AT3G62200 "AT3G62200" species:3702 "Arabidopsis thaliana" [GO:0004519 "endonuclease activity" evidence=IEA] [GO:0005634 "nucleus" evidence=ISM] [GO:0005777 "peroxisome" evidence=IEA] [GO:0010468 "regulation of gene expression" evidence=IEA] InterPro:IPR024768 TAIR:locus:2098058 Proteomes:UP000006548 EMBL:CP002686 GO:GO:0005777 GO:GO:0010468 GO:GO:0004519 Gene3D:3.40.50…
c61184_g1_i3	AT4G01220	TAIR|locus:2124968 - symbol:MGP4 "AT4G01220" species:3702 "Arabidopsis thaliana" [GO:0000139 "Golgi membrane" evidence=IEA] [GO:0009507 "chloroplast" evidence=ISM] [GO:0016021 "integral component of membrane" evidence=IEA] [GO:0035252 "UDP-xylosyltransferase activity" evidence=IBA] [GO:0005794 "Golgi apparatus" evidence=IDA] [GO:0010306 "rhamnogalacturonan II biosynthetic process" evidence=IMP] […
c57726_g1_i2	AT4G02280	TAIR|locus:2137829 - symbol:SUS3 "AT4G02280" species:3702 "Arabidopsis thaliana" [GO:0005986 "sucrose biosynthetic process" evidence=ISS] [GO:0008194 "UDP-glycosyltransferase activity" evidence=ISS] [GO:0009507 "chloroplast" evidence=ISM] [GO:0016157 "sucrose synthase activity" evidence=ISS;IDA] [GO:0016757 "transferase activity, transferring glycosyl groups" evidence=ISS] [GO:0009414 "response t…
c55749_g1_i1	AT1G80370	TAIR|locus:2034250 - symbol:CYCA2;4 "Cyclin A2;4" species:3702 "Arabidopsis thaliana" [GO:0005634 "nucleus" evidence=ISM;IDA] [GO:0007049 "cell cycle" evidence=IEA] [GO:0016538 "cyclin-dependent protein serine/threonine kinase regulator activity" evidence=ISS] [GO:0051301 "cell division" evidence=IEA] [GO:0051726 "regulation of cell cycle" evidence=ISS] [GO:0008283 "cell proliferation" evidence=I…
c49241_g1_i1	AT5G05270	TAIR|locus:2153539 - symbol:CHIL "AT5G05270" species:3702 "Arabidopsis thaliana" [GO:0005504 "fatty acid binding" evidence=IBA] [GO:0005783 "endoplasmic reticulum" evidence=IBA] [GO:0006631 "fatty acid metabolic process" evidence=IBA] [GO:0009507 "chloroplast" evidence=ISM] [GO:0009570 "chloroplast stroma" evidence=IBA] [GO:0009813 "flavonoid biosynthetic process" evidence=IEA;IBA] [GO:0045430 "c…
c1270_g1_i1	AT4G27657	TAIR|locus:505006526 - symbol:AT4G27657 "AT4G27657" species:3702 "Arabidopsis thaliana" [GO:0003674 "molecular_function" evidence=ND] [GO:0005739 "mitochondrion" evidence=ISM] [GO:0008150 "biological_process" evidence=ND] TAIR:locus:505006526 Proteomes:UP000006548 EMBL:CP002687 HOGENOM:HOG000148652 EMBL:AY085095 EMBL:BT026008 RefSeq:NP_567784.1 UniGene:At.32080 STRING:3702.AT4G27657.1 EnsemblPlan…
c5693_g1_i1	AT3G15810	TAIR|locus:2093242 - symbol:AT3G15810 "AT3G15810" species:3702 "Arabidopsis thaliana" [GO:0003674 "molecular_function" evidence=ND] [GO:0005737 "cytoplasm" evidence=ISM] TAIR:locus:2093242 Proteomes:UP000006548 EMBL:CP002686 EMBL:AB017071 InterPro:IPR007612 InterPro:IPR025659 PANTHER:PTHR31087 Pfam:PF04525 SUPFAM:SSF54518 HOGENOM:HOG000238319 EMBL:AY063868 EMBL:AY091222 EMBL:AY086466 RefSeq:NP_56…
c15853_g1_i1	AT4G09490	TAIR|locus:2133717 - symbol:AT4G09490 "AT4G09490" species:3702 "Arabidopsis thaliana" [GO:0003676 "nucleic acid binding" evidence=IEA;ISS] [GO:0004523 "RNA-DNA hybrid ribonuclease activity" evidence=IEA;ISS] [GO:0005576 "extracellular region" evidence=ISM] [GO:0016740 "transferase activity" evidence=IEA] InterPro:IPR002156 InterPro:IPR036397 PROSITE:PS50879 InterPro:IPR012337 TAIR:locus:2133717 P…
c62566_g2_i4	AT5G02890	TAIR|locus:2151201 - symbol:AT5G02890 "AT5G02890" species:3702 "Arabidopsis thaliana" [GO:0005575 "cellular_component" evidence=ND] [GO:0016740 "transferase activity" evidence=ISS] [GO:0016747 "transferase activity, transferring acyl groups other than amino-acyl groups" evidence=IEA] [GO:0010025 "wax biosynthetic process" evidence=IMP] [GO:0042759 "long-chain fatty acid biosynthetic process" evid…
c63905_g1_i1	AT3G18000	TAIR|locus:2088535 - symbol:XPL1 "AT3G18000" species:3702 "Arabidopsis thaliana" [GO:0000234 "phosphoethanolamine N-methyltransferase activity" evidence=IEA;IGI;ISS] [GO:0005737 "cytoplasm" evidence=ISM;ISS] [GO:0006656 "phosphatidylcholine biosynthetic process" evidence=IEA;IGI] [GO:0032259 "methylation" evidence=IEA] [GO:0008168 "methyltransferase activity" evidence=ISS] [GO:0009555 "pollen dev…
c50006_g1_i1	AT1G18870	TAIR|locus:2034954 - symbol:ICS2 "AT1G18870" species:3702 "Arabidopsis thaliana" [GO:0006952 "defense response" evidence=IEA] [GO:0008909 "isochorismate synthase activity" evidence=IEA;IMP] [GO:0009058 "biosynthetic process" evidence=IEA] [GO:0009507 "chloroplast" evidence=ISM;IBA] [GO:0009697 "salicylic acid biosynthetic process" evidence=IEA] [GO:0046654 "tetrahydrofolate biosynthetic process" …
c62789_g2_i4	AT3G51370	TAIR|locus:2081770 - symbol:AT3G51370 "AT3G51370" species:3702 "Arabidopsis thaliana" [GO:0004722 "protein serine/threonine phosphatase activity" evidence=IEA;ISS] [GO:0006470 "protein dephosphorylation" evidence=IEA] [GO:0046872 "metal ion binding" evidence=IEA] [GO:0005886 "plasma membrane" evidence=IDA] InterPro:IPR000222 InterPro:IPR001932 InterPro:IPR015655 Pfam:PF00481 PROSITE:PS01032 PROSI…
c67438_g6_i1	AT4G36220	TAIR|locus:2122194 - symbol:FAH1 "AT4G36220" species:3702 "Arabidopsis thaliana" [GO:0005506 "iron ion binding" evidence=IEA] [GO:0016020 "membrane" evidence=IBA] [GO:0016021 "integral component of membrane" evidence=IEA] [GO:0016709 "oxidoreductase activity, acting on paired donors, with incorporation or reduction of molecular oxygen, NAD(P)H as one donor, and incorporation of one atom of oxygen…
c67359_g2_i2	AT3G55130	TAIR|locus:2100641 - symbol:ABCG19 "AT3G55130" species:3702 "Arabidopsis thaliana" [GO:0005524 "ATP binding" evidence=IEA] [GO:0005774 "vacuolar membrane" evidence=IEA] [GO:0005886 "plasma membrane" evidence=IBA] [GO:0016021 "integral component of membrane" evidence=IBA] [GO:0042626 "ATPase activity, coupled to transmembrane movement of substances" evidence=ISS;IBA] [GO:0005775 "vacuolar lumen" e…
c103735_g1_i1	AT5G65640	TAIR|locus:2155725 - symbol:bHLH093 "AT5G65640" species:3702 "Arabidopsis thaliana" [GO:0003677 "DNA binding" evidence=IEA;ISS] [GO:0005634 "nucleus" evidence=ISM;IDA] [GO:0006351 "transcription, DNA-templated" evidence=IEA] [GO:0006355 "regulation of transcription, DNA-templated" evidence=IEA] [GO:0007275 "multicellular organism development" evidence=IEA] [GO:0046983 "protein dimerization activi…
c1076_g1_i1	AT5G03380	TAIR|locus:2142614 - symbol:AT5G03380 "AT5G03380" species:3702 "Arabidopsis thaliana" [GO:0005886 "plasma membrane" evidence=ISM;IEA] [GO:0030001 "metal ion transport" evidence=IEA] [GO:0046872 "metal ion binding" evidence=IEA;ISS] InterPro:IPR006121 InterPro:IPR036163 Pfam:PF00403 PROSITE:PS50846 TAIR:locus:2142614 Proteomes:UP000006548 GO:GO:0005886 GO:GO:0005737 EMBL:CP002688 EMBL:AL162751 GO:…
c61715_g1_i2	AT1G13930	TAIR|locus:2035837 - symbol:AT1G13930 "AT1G13930" species:3702 "Arabidopsis thaliana" [GO:0003674 "molecular_function" evidence=ND] [GO:0009507 "chloroplast" evidence=ISM;IDA] [GO:0009941 "chloroplast envelope" evidence=IDA] [GO:0005886 "plasma membrane" evidence=IDA] [GO:0009570 "chloroplast stroma" evidence=IDA] [GO:0046686 "response to cadmium ion" evidence=IEP] [GO:0009651 "response to salt s…
c44014_g1_i1	AT3G01420	TAIR|locus:2096697 - symbol:DOX1 "AT3G01420" species:3702 "Arabidopsis thaliana" [GO:0004601 "peroxidase activity" evidence=IEA] [GO:0005576 "extracellular region" evidence=ISM] [GO:0009626 "plant-type hypersensitive response" evidence=IEA] [GO:0020037 "heme binding" evidence=IEA] [GO:0031408 "oxylipin biosynthetic process" evidence=IEA] [GO:0046872 "metal ion binding" evidence=IEA] [GO:0051707 "…
c34688_g1_i1	AT2G43100	TAIR|locus:2040996 - symbol:IPMI2 "AT2G43100" species:3702 "Arabidopsis thaliana" [GO:0009098 "leucine biosynthetic process" evidence=IEA] [GO:0009507 "chloroplast" evidence=ISM] [GO:0016836 "hydro-lyase activity" evidence=ISS] [GO:0009536 "plastid" evidence=IDA] [GO:0003861 "3-isopropylmalate dehydratase activity" evidence=IDA] [GO:0009570 "chloroplast stroma" evidence=IDA] [GO:0019761 "glucosin…
c16675_g1_i1	AT3G52740	TAIR|locus:2083243 - symbol:BIC1 "AT3G52740" species:3702 "Arabidopsis thaliana" [GO:0003674 "molecular_function" evidence=ND] [GO:0005634 "nucleus" evidence=ISM;IEA] [GO:0080167 "response to karrikin" evidence=IEP] TAIR:locus:2083243 Proteomes:UP000006548 GO:GO:0005634 EMBL:CP002686 GO:GO:0080167 EMBL:AL353912 EMBL:AY052695 EMBL:AF446877 PIR:T49027 RefSeq:NP_566972.1 UniGene:At.26486 SMR:Q9LXJ1 …
c31609_g1_i1	AT3G49970	TAIR|locus:2083103 - symbol:AT3G49970 "AT3G49970" species:3702 "Arabidopsis thaliana" [GO:0004871 "signal transducer activity" evidence=ISS] [GO:0005886 "plasma membrane" evidence=ISM] [GO:0009416 "response to light stimulus" evidence=ISS] [GO:0016567 "protein ubiquitination" evidence=IEA] InterPro:IPR000210 Pfam:PF00651 UniPathway:UPA00143 Pfam:PF03000 TAIR:locus:2083103 Proteomes:UP000006548 EM…
c4224_g1_i1	AT5G18880	TAIR|locus:2144940 - symbol:AT5G18880 "AT5G18880" species:3702 "Arabidopsis thaliana" [GO:0003964 "RNA-directed DNA polymerase activity" evidence=IEA] [GO:0005634 "nucleus" evidence=ISM] [GO:0008150 "biological_process" evidence=ND] TAIR:locus:2144940 Proteomes:UP000006548 EMBL:CP002688 eggNOG:KOG1075 eggNOG:ENOG410Y65V GO:GO:0003964 InterPro:IPR026960 Pfam:PF13966 OrthoDB:EOG093611HE RefSeq:NP_1…
c48050_g1_i1	AT3G04720	TAIR|locus:2084918 - symbol:PR4 "pathogenesis-related 4" species:3702 "Arabidopsis thaliana" [GO:0005576 "extracellular region" evidence=ISM] [GO:0031640 "killing of cells of other organism" evidence=IEA] [GO:0042742 "defense response to bacterium" evidence=IEA] [GO:0009627 "systemic acquired resistance" evidence=IEP] [GO:0009651 "response to salt stress" evidence=IEP] [GO:0080027 "response to he…
c34097_g1_i1	AT2G03240	TAIR|locus:2056941 - symbol:AT2G03240 species:3702 "Arabidopsis thaliana" [GO:0005886 "plasma membrane" evidence=ISM] [GO:0006817 "phosphate ion transport" evidence=IEA] [GO:0016021 "integral component of membrane" evidence=IEA;ISS] [GO:0005768 "endosome" evidence=IDA] [GO:0005794 "Golgi apparatus" evidence=IDA] [GO:0005802 "trans-Golgi network" evidence=IDA] InterPro:IPR004342 Pfam:PF03124 PROSI…
c64869_g4_i1	AT1G62085	TAIR|locus:1006230704 - symbol:AT1G62085 "AT1G62085" species:3702 "Arabidopsis thaliana" [GO:0003690 "double-stranded DNA binding" evidence=IEA] [GO:0005739 "mitochondrion" evidence=ISM] [GO:0006355 "regulation of transcription, DNA-templated" evidence=IEA] InterPro:IPR003690 Pfam:PF02536 SMART:SM00733 TAIR:locus:1006230704 EMBL:CP002684 Proteomes:UP000006548 GO:GO:0009507 GO:GO:0006355 GO:GO:000…
c58416_g1_i1	AT5G66540	TAIR|locus:2154885 - symbol:AT5G66540 "AT5G66540" species:3702 "Arabidopsis thaliana" [GO:0003674 "molecular_function" evidence=ND] [GO:0005634 "nucleus" evidence=ISM;IDA] [GO:0019013 "viral nucleocapsid" evidence=IEA] [GO:0005730 "nucleolus" evidence=IDA] [GO:0005829 "cytosol" evidence=IDA] InterPro:IPR012173 Pfam:PF04006 PIRSF:PIRSF017300 TAIR:locus:2154885 Proteomes:UP000006548 GO:GO:0005829 G…
c65471_g2_i2	AT1G79270	TAIR|locus:2207405 - symbol:ECT8 "AT1G79270" species:3702 "Arabidopsis thaliana" [GO:0003723 "RNA binding" evidence=IEA] [GO:0005634 "nucleus" evidence=ISM] [GO:0008150 "biological_process" evidence=ND] [GO:0003729 "mRNA binding" evidence=IDA] InterPro:IPR007275 Pfam:PF04146 PROSITE:PS50882 TAIR:locus:2207405 EMBL:CP002684 Proteomes:UP000006548 GO:GO:0003729 eggNOG:KOG1901 eggNOG:ENOG410YABQ EMBL…
c6722_g1_i1	AT5G54160	TAIR|locus:2153423 - symbol:OMT1 "AT5G54160" species:3702 "Arabidopsis thaliana" [GO:0017096 "acetylserotonin O-methyltransferase activity" evidence=IEA] [GO:0030187 "melatonin biosynthetic process" evidence=IEA] [GO:0032259 "methylation" evidence=IEA] [GO:0046983 "protein dimerization activity" evidence=IEA] [GO:0102822 "quercetin 3'-O-methyltransferase activity" evidence=IEA] [GO:0030744 "luteo…
c29150_g1_i1	AT5G11590	TAIR|locus:2144296 - symbol:TINY2 "AT5G11590" species:3702 "Arabidopsis thaliana" [GO:0003677 "DNA binding" evidence=ISS] [GO:0003700 "DNA binding transcription factor activity" evidence=ISS] [GO:0005634 "nucleus" evidence=ISM;IEA;ISS] [GO:0006351 "transcription, DNA-templated" evidence=IEA] [GO:0006355 "regulation of transcription, DNA-templated" evidence=ISS] [GO:0009873 "ethylene-activated sig…
c15960_g1_i1	AT4G29090	TAIR|locus:2119886 - symbol:AT4G29090 "AT4G29090" species:3702 "Arabidopsis thaliana" [GO:0003676 "nucleic acid binding" evidence=IEA] [GO:0003723 "RNA binding" evidence=ISS] [GO:0003964 "RNA-directed DNA polymerase activity" evidence=IEA;ISS] [GO:0005739 "mitochondrion" evidence=ISM] [GO:0006278 "RNA-dependent DNA biosynthetic process" evidence=ISS] InterPro:IPR036397 InterPro:IPR012337 TAIR:loc…
c66774_g3_i4	AT2G39980	TAIR|locus:2061191 - symbol:AT2G39980 species:3702 "Arabidopsis thaliana" [GO:0005737 "cytoplasm" evidence=ISM] [GO:0016740 "transferase activity" evidence=ISS] [GO:0016747 "transferase activity, transferring acyl groups other than amino-acyl groups" evidence=IEA] [GO:0080167 "response to karrikin" evidence=IEP] InterPro:IPR003480 Pfam:PF02458 TAIR:locus:2061191 Proteomes:UP000006548 EMBL:CP00268…
c5415_g1_i1	AT5G46830	TAIR|locus:2172932 - symbol:NIG1 "AT5G46830" species:3702 "Arabidopsis thaliana" [GO:0003677 "DNA binding" evidence=ISS;IDA] [GO:0005634 "nucleus" evidence=ISM;IDA] [GO:0006351 "transcription, DNA-templated" evidence=IEA] [GO:0046983 "protein dimerization activity" evidence=IEA] [GO:0003700 "DNA binding transcription factor activity" evidence=ISS;TAS] [GO:0006355 "regulation of transcription, DNA…
c51070_g1_i1	AT5G08680	TAIR|locus:504956338 - symbol:AT5G08680 "AT5G08680" species:3702 "Arabidopsis thaliana" [GO:0005524 "ATP binding" evidence=IEA] [GO:0005739 "mitochondrion" evidence=ISM;IDA] [GO:0015986 "ATP synthesis coupled proton transport" evidence=IEA] [GO:0046933 "proton-transporting ATP synthase activity, rotational mechanism" evidence=IEA;ISS] [GO:0000275 "mitochondrial proton-transporting ATP synthase co…
c2160_g1_i1	AT1G52950	TAIR|locus:2011521 - symbol:AT1G52950 "AT1G52950" species:3702 "Arabidopsis thaliana" [GO:0003674 "molecular_function" evidence=ND] [GO:0005634 "nucleus" evidence=ISM] [GO:0008150 "biological_process" evidence=ND] [GO:0009506 "plasmodesma" evidence=IDA] TAIR:locus:2011521 EMBL:CP002684 Proteomes:UP000006548 GO:GO:0009506 InterPro:IPR012340 SUPFAM:SSF50249 EMBL:AC019018 InterPro:IPR013955 Pfam:PF0…
c40398_g1_i1	AT4G29110	TAIR|locus:2119911 - symbol:AT4G29110 "AT4G29110" species:3702 "Arabidopsis thaliana" [GO:0003674 "molecular_function" evidence=ND] [GO:0005773 "vacuole" evidence=IDA] [GO:0010200 "response to chitin" evidence=IEP] TAIR:locus:2119911 Proteomes:UP000006548 GO:GO:0005773 EMBL:CP002687 EMBL:AL078470 EMBL:AL161574 GO:GO:0010200 InterPro:IPR008480 Pfam:PF05553 eggNOG:ENOG410J19N eggNOG:ENOG410YR0A HOG…
c64840_g2_i1	AT4G39800	TAIR|locus:2135297 - symbol:MIPS1 "AT4G39800" species:3702 "Arabidopsis thaliana" [GO:0004512 "inositol-3-phosphate synthase activity" evidence=IGI;ISS;IDA] [GO:0005634 "nucleus" evidence=IEA] [GO:0005737 "cytoplasm" evidence=ISM;IDA] [GO:0006021 "inositol biosynthetic process" evidence=IEA;ISS;IDA] [GO:0008654 "phospholipid biosynthetic process" evidence=ISS] [GO:0010264 "myo-inositol hexakispho…
c61094_g1_i2	AT2G27840	TAIR|locus:2041990 - symbol:HDT4 species:3702 "Arabidopsis thaliana" [GO:0005634 "nucleus" evidence=ISM] [GO:0006351 "transcription, DNA-templated" evidence=IEA] [GO:0006355 "regulation of transcription, DNA-templated" evidence=IEA] [GO:0016569 "covalent chromatin modification" evidence=IEA] [GO:0016787 "hydrolase activity" evidence=IEA] [GO:0004407 "histone deacetylase activity" evidence=ISS] [G…
c60943_g1_i2	AT5G17870	TAIR|locus:2170328 - symbol:PSRP6 "AT5G17870" species:3702 "Arabidopsis thaliana" [GO:0003735 "structural constituent of ribosome" evidence=IEA] [GO:0005840 "ribosome" evidence=IEA] [GO:0006412 "translation" evidence=IEA] [GO:0009507 "chloroplast" evidence=ISM;IEA;IDA] [GO:0019843 "rRNA binding" evidence=IEA] InterPro:IPR020526 Pfam:PF17257 ProDom:PD069352 TAIR:locus:2170328 Proteomes:UP000006548…
c1498_g1_i1	AT2G46790	TAIR|locus:2044376 - symbol:PRR9 "AT2G46790" species:3702 "Arabidopsis thaliana" [GO:0000156 "phosphorelay response regulator activity" evidence=ISS] [GO:0000160 "phosphorelay signal transduction system" evidence=IEA] [GO:0005634 "nucleus" evidence=ISM;IEA] [GO:0006351 "transcription, DNA-templated" evidence=IEA] [GO:0007623 "circadian rhythm" evidence=IMP;TAS] [GO:0006355 "regulation of transcri…
c58158_g4_i2	AT1G17710	TAIR|locus:2007958 - symbol:PEPC1 "phosphoethanolamine/phosphocholine phosphatase 1" species:3702 "Arabidopsis thaliana" [GO:0005634 "nucleus" evidence=ISM] [GO:0046872 "metal ion binding" evidence=IEA] [GO:0016311 "dephosphorylation" evidence=IDA] [GO:0052731 "phosphocholine phosphatase activity" evidence=IDA] [GO:0052732 "phosphoethanolamine phosphatase activity" evidence=IDA] InterPro:IPR00638…
c57330_g1_i1	AT1G72290	TAIR|locus:2207041 - symbol:AtWSCP "AT1G72290" species:3702 "Arabidopsis thaliana" [GO:0004866 "endopeptidase inhibitor activity" evidence=ISS] [GO:0005783 "endoplasmic reticulum" evidence=IEA] [GO:0006952 "defense response" evidence=IEA] [GO:0009507 "chloroplast" evidence=ISM] [GO:0005515 "protein binding" evidence=IPI] [GO:0005618 "cell wall" evidence=IDA] [GO:0048046 "apoplast" evidence=IDA] […
c45145_g1_i1	AT2G07190	TAIR|locus:2060177 - symbol:AT2G07190 species:3702 "Arabidopsis thaliana" [GO:0005634 "nucleus" evidence=ISM] [GO:0016021 "integral component of membrane" evidence=IEA] TAIR:locus:2060177 GO:GO:0016021 Proteomes:UP000006548 EMBL:CP002685 EMBL:AC005693 InterPro:IPR015410 Pfam:PF09331 PIR:B84483 RefSeq:NP_178732.1 UniGene:At.52669 STRING:3702.AT2G07190.1 EnsemblPlants:AT2G07190.1 GeneID:815288 Gram…
c63246_g1_i1	AT1G53870	TAIR|locus:2197036 - symbol:AT1G53870 "AT1G53870" species:3702 "Arabidopsis thaliana" [GO:0003674 "molecular_function" evidence=ND] [GO:0008150 "biological_process" evidence=ND] [GO:0009507 "chloroplast" evidence=ISM] TAIR:locus:2197036 EMBL:CP002684 Proteomes:UP000006548 EMBL:AC009324 InterPro:IPR007612 InterPro:IPR025659 PANTHER:PTHR31087 Pfam:PF04525 SUPFAM:SSF54518 eggNOG:ENOG410YJE2 HOGENOM:…
c36183_g1_i2	AT2G32530	TAIR|locus:2060263 - symbol:CSLB03 "AT2G32530" species:3702 "Arabidopsis thaliana" [GO:0000139 "Golgi membrane" evidence=IEA] [GO:0000271 "polysaccharide biosynthetic process" evidence=ISS] [GO:0000977 "RNA polymerase II regulatory region sequence-specific DNA binding" evidence=IBA] [GO:0005794 "Golgi apparatus" evidence=ISM;IBA] [GO:0005886 "plasma membrane" evidence=IBA] [GO:0009833 "plant-type…
c62072_g1_i1	AT1G53070	TAIR|locus:2037021 - symbol:AT1G53070 species:3702 "Arabidopsis thaliana" [GO:0005886 "plasma membrane" evidence=ISM] [GO:0030246 "carbohydrate binding" evidence=IEA;ISS] [GO:0048046 "apoplast" evidence=IEA] [GO:0005618 "cell wall" evidence=IDA] [GO:0009505 "plant-type cell wall" evidence=IDA] [GO:0080167 "response to karrikin" evidence=IEP] [GO:0005829 "cytosol" evidence=IDA] InterPro:IPR001220 …
c66868_g2_i1	AT1G17420	TAIR|locus:2018848 - symbol:LOX3 "AT1G17420" species:3702 "Arabidopsis thaliana" [GO:0009507 "chloroplast" evidence=ISM;IEA] [GO:0031408 "oxylipin biosynthetic process" evidence=IEA] [GO:0046872 "metal ion binding" evidence=IEA] [GO:0009611 "response to wounding" evidence=IEP;TAS] [GO:0009644 "response to high light intensity" evidence=IEP] [GO:0009753 "response to jasmonic acid" evidence=IEP] [G…
c47389_g1_i1	AT3G04710	TAIR|locus:2084868 - symbol:TPR10 "AT3G04710" species:3702 "Arabidopsis thaliana" [GO:0005575 "cellular_component" evidence=ND] [GO:0008150 "biological_process" evidence=ND] InterPro:IPR002110 InterPro:IPR011990 InterPro:IPR013026 InterPro:IPR019734 PRINTS:PR01415 PROSITE:PS50005 PROSITE:PS50088 PROSITE:PS50293 SMART:SM00028 SMART:SM00248 TAIR:locus:2084868 Proteomes:UP000006548 EMBL:CP002686 egg…
c68475_g1_i5	AT5G58320	TAIR|locus:2161268 - symbol:NET4A "Networked 4A" species:3702 "Arabidopsis thaliana" [GO:0005576 "extracellular region" evidence=ISM] [GO:0005634 "nucleus" evidence=ISM] [GO:0005737 "cytoplasm" evidence=ISM] [GO:0005774 "vacuolar membrane" evidence=IDA] InterPro:IPR011684 Pfam:PF07765 PROSITE:PS51774 TAIR:locus:2161268 Proteomes:UP000006548 GO:GO:0005774 EMBL:CP002688 GO:GO:0003779 EMBL:AB019228 …
c48681_g1_i1	AT5G16650	TAIR|locus:2174170 - symbol:AT5G16650 species:3702 "Arabidopsis thaliana" [GO:0005737 "cytoplasm" evidence=ISM] [GO:0006457 "protein folding" evidence=ISS] InterPro:IPR001623 Pfam:PF00226 TAIR:locus:2174170 Proteomes:UP000006548 EMBL:CP002688 Gene3D:1.10.287.110 InterPro:IPR036869 SUPFAM:SSF46565 CDD:cd06257 PROSITE:PS50076 SMART:SM00271 EMBL:AB008270 eggNOG:COG2214 PRINTS:PR00625 HOGENOM:HOG0002…
c44651_g1_i1	AT3G47680	TAIR|locus:2100412 - symbol:AT3G47680 "AT3G47680" species:3702 "Arabidopsis thaliana" [GO:0003677 "DNA binding" evidence=ISS] [GO:0009507 "chloroplast" evidence=ISM] TAIR:locus:2100412 Proteomes:UP000006548 EMBL:CP002686 EMBL:AL049746 InterPro:IPR029466 Pfam:PF14303 eggNOG:ENOG410J34J eggNOG:ENOG410YTD5 EMBL:BT032870 PIR:T07707 RefSeq:NP_190352.1 UniGene:At.35784 UniGene:At.75154 EnsemblPlants:AT…
c11288_g1_i1	AT5G44050	TAIR|locus:2172477 - symbol:AtDTX28 "AT5G44050" species:3702 "Arabidopsis thaliana" [GO:0005215 "transporter activity" evidence=ISS] [GO:0005886 "plasma membrane" evidence=ISM] [GO:0015297 "antiporter activity" evidence=IEA] [GO:0016021 "integral component of membrane" evidence=IEA] [GO:0016020 "membrane" evidence=ISS] [GO:0015238 "drug transmembrane transporter activity" evidence=IBA] InterPro:I…
c50455_g1_i2	AT1G12290	TAIR|locus:2034765 - symbol:AT1G12290 "AT1G12290" species:3702 "Arabidopsis thaliana" [GO:0005524 "ATP binding" evidence=IEA] [GO:0005634 "nucleus" evidence=ISM] [GO:0006952 "defense response" evidence=ISS] [GO:0043531 "ADP binding" evidence=IEA] InterPro:IPR001611 InterPro:IPR002182 Pfam:PF00931 Pfam:PF13855 InterPro:IPR027417 TAIR:locus:2034765 SUPFAM:SSF52540 EMBL:CP002684 Proteomes:UP00000654…
c69246_g1_i1	AT1G24020	TAIR|locus:2199932 - symbol:MLP423 "AT1G24020" species:3702 "Arabidopsis thaliana" [GO:0006952 "defense response" evidence=IEA] [GO:0009507 "chloroplast" evidence=ISM] [GO:0009607 "response to biotic stimulus" evidence=IEA] [GO:0016020 "membrane" evidence=IDA] InterPro:IPR000916 Pfam:PF00407 SMART:SM01037 TAIR:locus:2199932 EMBL:CP002684 Proteomes:UP000006548 GO:GO:0016020 GO:GO:0006952 Gene3D:3.…
c60370_g2_i1	AT3G52170	TAIR|locus:2083835 - symbol:AT3G52170 "AT3G52170" species:3702 "Arabidopsis thaliana" [GO:0008150 "biological_process" evidence=ND] [GO:0003677 "DNA binding" evidence=ISS] TAIR:locus:2083835 Proteomes:UP000006548 EMBL:CP002686 GO:GO:0003677 EMBL:AY096650 RefSeq:NP_001190069.1 RefSeq:NP_190785.2 UniGene:At.35319 STRING:3702.AT3G52170.1 EnsemblPlants:AT3G52170.1 EnsemblPlants:AT3G52170.2 GeneID:824…
c65642_g1_i4	AT2G39310	TAIR|locus:2056138 - symbol:JAL22 "jacalin-related lectin 22" species:3702 "Arabidopsis thaliana" [GO:0005737 "cytoplasm" evidence=ISM] [GO:0030246 "carbohydrate binding" evidence=IEA] InterPro:IPR033734 InterPro:IPR001229 TAIR:locus:2056138 Proteomes:UP000006548 EMBL:CP002685 GO:GO:0030246 EMBL:AC004697 Gene3D:2.100.10.30 InterPro:IPR036404 PROSITE:PS51752 CDD:cd09612 Pfam:PF01419 SMART:SM00915 …
c46652_g1_i1	AT1G12220	TAIR|locus:2201996 - symbol:RPS5 "AT1G12220" species:3702 "Arabidopsis thaliana" [GO:0005524 "ATP binding" evidence=IEA] [GO:0006952 "defense response" evidence=IEA;IBA;IMP;TAS] [GO:0043531 "ADP binding" evidence=IEA] [GO:0009626 "plant-type hypersensitive response" evidence=IMP] [GO:0005515 "protein binding" evidence=IPI] [GO:0009816 "defense response to bacterium, incompatible interaction" evid…
c76001_g1_i1	AT4G08570	TAIR|locus:2133544 - symbol:AT4G08570 "AT4G08570" species:3702 "Arabidopsis thaliana" [GO:0046872 "metal ion binding" evidence=ISS] [GO:0046916 "cellular transition metal ion homeostasis" evidence=IBA] InterPro:IPR006121 InterPro:IPR017969 InterPro:IPR036163 Pfam:PF00403 PROSITE:PS01047 PROSITE:PS50846 TAIR:locus:2133544 Proteomes:UP000006548 GO:GO:0005737 EMBL:CP002687 GO:GO:0046914 GO:GO:003000…
c10734_g1_i1	AT1G13080	TAIR|locus:2031900 - symbol:CYP71B2 "AT1G13080" species:3702 "Arabidopsis thaliana" [GO:0005506 "iron ion binding" evidence=IEA] [GO:0005576 "extracellular region" evidence=ISM] [GO:0016020 "membrane" evidence=IBA] [GO:0016021 "integral component of membrane" evidence=IEA] [GO:0016709 "oxidoreductase activity, acting on paired donors, with incorporation or reduction of molecular oxygen, NAD(P)H a…
c76807_g1_i1	AT5G67385	TAIR|locus:504954965 - symbol:NCH1 "AT5G67385" species:3702 "Arabidopsis thaliana" [GO:0004871 "signal transducer activity" evidence=ISS] [GO:0005886 "plasma membrane" evidence=ISM] [GO:0009416 "response to light stimulus" evidence=ISS] [GO:0016567 "protein ubiquitination" evidence=IEA] [GO:0005515 "protein binding" evidence=IPI] [GO:0042742 "defense response to bacterium" evidence=IMP] InterPro:…
c31337_g1_i1	AT3G45140	TAIR|locus:2096915 - symbol:LOX2 "lipoxygenase 2" species:3702 "Arabidopsis thaliana" [GO:0009507 "chloroplast" evidence=ISM;ISS;IDA;TAS] [GO:0016702 "oxidoreductase activity, acting on single donors with incorporation of molecular oxygen, incorporation of two atoms of oxygen" evidence=IEA] [GO:0031408 "oxylipin biosynthetic process" evidence=IEA] [GO:0046872 "metal ion binding" evidence=IEA] [GO…
c60061_g3_i1	AT1G12300	TAIR|locus:2034760 - symbol:RFL2 "AT1G12300" species:3702 "Arabidopsis thaliana" [GO:0004519 "endonuclease activity" evidence=IBA] [GO:0005739 "mitochondrion" evidence=ISM;IEA;IMP] [GO:0080156 "mitochondrial mRNA modification" evidence=IBA] [GO:0003723 "RNA binding" evidence=IDA] [GO:0090615 "mitochondrial mRNA processing" evidence=IMP] InterPro:IPR002885 TAIR:locus:2034760 EMBL:CP002684 Proteome…
c107038_g1_i1	AT5G22020	TAIR|locus:504956439 - symbol:AT5G22020 species:3702 "Arabidopsis thaliana" [GO:0005576 "extracellular region" evidence=ISM] [GO:0009058 "biosynthetic process" evidence=IEA] [GO:0009821 "alkaloid biosynthetic process" evidence=ISS] [GO:0016844 "strictosidine synthase activity" evidence=IEA;ISS] [GO:0005783 "endoplasmic reticulum" evidence=IDA] InterPro:IPR004141 InterPro:IPR018119 Pfam:PF03088 TA…
c44008_g1_i1	AT5G54585	TAIR|locus:504954876 - symbol:AT5G54585 "AT5G54585" species:3702 "Arabidopsis thaliana" [GO:0003674 "molecular_function" evidence=ND] [GO:0005575 "cellular_component" evidence=ND] [GO:0008150 "biological_process" evidence=ND] TAIR:locus:504954876 Proteomes:UP000006548 EMBL:CP002688 EMBL:AY063825 EMBL:AY096619 RefSeq:NP_680435.1 UniGene:At.27185 EnsemblPlants:AT5G54585.1 GeneID:835547 Gramene:AT5G…
c55237_g1_i2	AT4G23690	TAIR|locus:2128469 - symbol:DIR6 "dirigent protein 6" species:3702 "Arabidopsis thaliana" [GO:0005576 "extracellular region" evidence=ISM] [GO:0006952 "defense response" evidence=ISS] [GO:0009807 "lignan biosynthetic process" evidence=ISS] [GO:0016853 "isomerase activity" evidence=IEA] [GO:0048046 "apoplast" evidence=IEA] [GO:0042349 "guiding stereospecific synthesis activity" evidence=IDA] [GO:0…
c107550_g1_i1	AT5G24420	TAIR|locus:2152916 - symbol:PGL5 "AT5G24420" species:3702 "Arabidopsis thaliana" [GO:0005975 "carbohydrate metabolic process" evidence=IEA] [GO:0009051 "pentose-phosphate shunt, oxidative branch" evidence=IBA] [GO:0009507 "chloroplast" evidence=ISM] [GO:0017057 "6-phosphogluconolactonase activity" evidence=IBA] [GO:0005829 "cytosol" evidence=IDA] InterPro:IPR005900 InterPro:IPR006148 Pfam:PF01182…
c39347_g1_i1	AT5G08640	TAIR|locus:2159542 - symbol:FLS1 "AT5G08640" species:3702 "Arabidopsis thaliana" [GO:0005634 "nucleus" evidence=IEA] [GO:0005737 "cytoplasm" evidence=ISM;IEA] [GO:0031418 "L-ascorbic acid binding" evidence=IEA] [GO:0045486 "naringenin 3-dioxygenase activity" evidence=IEA] [GO:0046872 "metal ion binding" evidence=IEA] [GO:0055114 "oxidation-reduction process" evidence=IEA] [GO:0009813 "flavonoid b…

## Sheet: Supplementary Dataset 3b
Supplementary Dataset 3. Lists of 95 (a) and 430 (b) common DEGs (associated with Fig. 4)
Contig	TAIR Gene ID	GO
c24208_g1_i3	AT2G43120	TAIR|locus:2041026 - symbol:PRN2 "PIRIN2" species:3702 "Arabidopsis thaliana" [GO:0005634 "nucleus" evidence=ISM;IDA] [GO:0046872 "metal ion binding" evidence=IEA] [GO:0005516 "calmodulin binding" evidence=IPI] [GO:0005886 "plasma membrane" evidence=IDA] [GO:0005515 "protein binding" evidence=IPI] [GO:0005829 "cytosol" evidence=IDA] [GO:0030414 "peptidase inhibitor activity" evidence=IDA] [GO:004…
c36049_g1_i1	AT4G30110	TAIR|locus:2126490 - symbol:HMA2 "AT4G30110" species:3702 "Arabidopsis thaliana" [GO:0005524 "ATP binding" evidence=IEA] [GO:0008551 "cadmium-exporting ATPase activity" evidence=IEA] [GO:0015434 "cadmium-transporting ATPase activity" evidence=ISS] [GO:0016021 "integral component of membrane" evidence=IEA] [GO:0016463 "zinc-exporting ATPase activity" evidence=IEA] [GO:0046872 "metal ion binding" e…
c49332_g1_i1	AT2G43600	TAIR|locus:2043954 - symbol:AT2G43600 "AT2G43600" species:3702 "Arabidopsis thaliana" [GO:0000272 "polysaccharide catabolic process" evidence=IEA] [GO:0004568 "chitinase activity" evidence=IEA;ISS] [GO:0005576 "extracellular region" evidence=ISM] [GO:0005975 "carbohydrate metabolic process" evidence=IEA] [GO:0006032 "chitin catabolic process" evidence=IEA] [GO:0006952 "defense response" evidence=…
c48159_g1_i1	AT1G24100	TAIR|locus:2032387 - symbol:UGT74B1 "UDP-glucosyl transferase 74B1" species:3702 "Arabidopsis thaliana" [GO:0005634 "nucleus" evidence=ISM] [GO:0008194 "UDP-glycosyltransferase activity" evidence=ISS] [GO:0016757 "transferase activity, transferring glycosyl groups" evidence=ISS] [GO:0043231 "intracellular membrane-bounded organelle" evidence=IBA] [GO:0080043 "quercetin 3-O-glucosyltransferase act…
c58269_g3_i2	AT1G72450	TAIR|locus:2193957 - symbol:JAZ6 "AT1G72450" species:3702 "Arabidopsis thaliana" [GO:0003714 "transcription corepressor activity" evidence=IBA] [GO:0005634 "nucleus" evidence=ISM;IDA] [GO:0006351 "transcription, DNA-templated" evidence=IEA] [GO:0006355 "regulation of transcription, DNA-templated" evidence=IEA] [GO:0006952 "defense response" evidence=IEA] [GO:0031347 "regulation of defense respons…
c54908_g1_i1	AT1G71390	TAIR|locus:2825389 - symbol:RLP11 "AT1G71390" species:3702 "Arabidopsis thaliana" [GO:0006952 "defense response" evidence=ISS] [GO:0007165 "signal transduction" evidence=IC] Pfam:PF00560 InterPro:IPR001611 Pfam:PF13855 InterPro:IPR003591 TAIR:locus:2825389 GO:GO:0016021 EMBL:CP002684 Proteomes:UP000006548 eggNOG:KOG0619 eggNOG:COG4886 Gene3D:3.80.10.10 InterPro:IPR032675 SMART:SM00369 SUPFAM:SSF5…
c65822_g4_i4	AT4G34160	TAIR|locus:2124331 - symbol:CYCD3;1 "CYCLIN D3;1" species:3702 "Arabidopsis thaliana" [GO:0005634 "nucleus" evidence=ISM;IDA] [GO:0016538 "cyclin-dependent protein serine/threonine kinase regulator activity" evidence=ISS] [GO:0051301 "cell division" evidence=IEA] [GO:0051726 "regulation of cell cycle" evidence=ISS] [GO:0009735 "response to cytokinin" evidence=IGI;IMP] [GO:0009744 "response to suc…
c61887_g1_i1	AT4G19380	TAIR|locus:2140401 - symbol:AT4G19380 "AT4G19380" species:3702 "Arabidopsis thaliana" [GO:0009055 "electron transfer activity" evidence=ISS] [GO:0016020 "membrane" evidence=IEA] [GO:0016021 "integral component of membrane" evidence=IEA] [GO:0046577 "long-chain-alcohol oxidase activity" evidence=IEA] [GO:0050660 "flavin adenine dinucleotide binding" evidence=IEA] [GO:0055114 "oxidation-reduction p…
c54178_g1_i1	AT2G24490	TAIR|locus:2061072 - symbol:RPA2 "AT2G24490" species:3702 "Arabidopsis thaliana" [GO:0003677 "DNA binding" evidence=IEA] [GO:0005634 "nucleus" evidence=ISM;IDA] [GO:0006260 "DNA replication" evidence=IEA;IGI;ISS] [GO:0006310 "DNA recombination" evidence=IEA] [GO:0005515 "protein binding" evidence=IPI] [GO:0006281 "DNA repair" evidence=IMP] [GO:0016458 "gene silencing" evidence=IMP] InterPro:IPR00…
c49197_g1_i3	AT3G56070	TAIR|locus:2078451 - symbol:ROC2 "AT3G56070" species:3702 "Arabidopsis thaliana" [GO:0000413 "protein peptidyl-prolyl isomerization" evidence=IEA] [GO:0003755 "peptidyl-prolyl cis-trans isomerase activity" evidence=ISS;IBA] [GO:0005737 "cytoplasm" evidence=ISM] [GO:0006457 "protein folding" evidence=IEA;ISS] [GO:0046686 "response to cadmium ion" evidence=IEP] [GO:0005794 "Golgi apparatus" evidenc…
c55438_g1_i2	AT3G13650	TAIR|locus:2091521 - symbol:AT3G13650 species:3702 "Arabidopsis thaliana" [GO:0005576 "extracellular region" evidence=ISM] [GO:0006952 "defense response" evidence=ISS] [GO:0009807 "lignan biosynthetic process" evidence=ISS] [GO:0016853 "isomerase activity" evidence=IEA] [GO:0048046 "apoplast" evidence=IEA] InterPro:IPR034871 InterPro:IPR004265 TAIR:locus:2091521 Pfam:PF03018 Proteomes:UP000006548…
c40620_g1_i2	AT4G13820	TAIR|locus:2119445 - symbol:AT4G13820 species:3702 "Arabidopsis thaliana" [GO:0005886 "plasma membrane" evidence=ISM] [GO:0016301 "kinase activity" evidence=ISS] [GO:0007165 "signal transduction" evidence=IC] Pfam:PF00560 InterPro:IPR001611 TAIR:locus:2119445 Proteomes:UP000006548 EMBL:CP002687 eggNOG:KOG0619 eggNOG:COG4886 Gene3D:3.80.10.10 InterPro:IPR032675 SUPFAM:SSF52058 InterPro:IPR013210 P…
c54479_g3_i1	AT1G10010	TAIR|locus:2201871 - symbol:AAP8 "AT1G10010" species:3702 "Arabidopsis thaliana" [GO:0005886 "plasma membrane" evidence=ISM;IBA] [GO:0006865 "amino acid transport" evidence=IEA;IGI] [GO:0015171 "amino acid transmembrane transporter activity" evidence=IGI;ISS] [GO:0015293 "symporter activity" evidence=IEA] [GO:0016021 "integral component of membrane" evidence=IEA] [GO:0016020 "membrane" evidence=I…
c59419_g3_i1	AT2G38860	TAIR|locus:2064955 - symbol:YLS5 species:3702 "Arabidopsis thaliana" [GO:0005737 "cytoplasm" evidence=ISM] [GO:0006541 "glutamine metabolic process" evidence=IEA] [GO:0016740 "transferase activity" evidence=IEA] InterPro:IPR029062 INTERPRO:IPR002818 TAIR:locus:2064955 Proteomes:UP000006548 EMBL:CP002685 Gene3D:3.40.50.880 SUPFAM:SSF52317 EMBL:AC005770 Pfam:PF01965 eggNOG:KOG2764 eggNOG:COG0693 ME…
c63505_g1_i1	AT3G61170	TAIR|locus:2098901 - symbol:AT3G61170 species:3702 "Arabidopsis thaliana" [GO:0005739 "mitochondrion" evidence=ISM] [GO:0008150 "biological_process" evidence=ND] [GO:0008270 "zinc ion binding" evidence=IEA] InterPro:IPR011990 InterPro:IPR032867 Pfam:PF14432 InterPro:IPR002885 TAIR:locus:2098901 GO:GO:0043231 Proteomes:UP000006548 EMBL:CP002686 GO:GO:0003723 GO:GO:0008270 Gene3D:1.25.40.10 EMBL:AL…
c45622_g2_i2	AT3G05730	TAIR|locus:2074414 - symbol:AT3G05730 "AT3G05730" species:3702 "Arabidopsis thaliana" [GO:0005576 "extracellular region" evidence=ISM;IEA] [GO:0031640 "killing of cells of other organism" evidence=IEA] [GO:0050832 "defense response to fungus" evidence=IEA] TAIR:locus:2074414 Proteomes:UP000006548 EMBL:CP002686 GO:GO:0005576 GO:GO:0050832 GO:GO:0031640 EMBL:AC012393 eggNOG:KOG1075 eggNOG:ENOG410Y6…
c41135_g1_i1	AT4G34800	TAIR|locus:2116885 - symbol:SAUR4 "AT4G34800" species:3702 "Arabidopsis thaliana" [GO:0003674 "molecular_function" evidence=ND] [GO:0005739 "mitochondrion" evidence=ISM] [GO:0009733 "response to auxin" evidence=IEA;ISS] InterPro:IPR003676 Pfam:PF02519 TAIR:locus:2116885 Proteomes:UP000006548 EMBL:CP002687 GO:GO:0009733 EMBL:AL161586 EMBL:AL079347 HOGENOM:HOG000238628 KO:K14488 OrthoDB:EOG09360UMV…
c59016_g1_i1	AT3G48100	TAIR|locus:2097870 - symbol:RR5 "AT3G48100" species:3702 "Arabidopsis thaliana" [GO:0000156 "phosphorelay response regulator activity" evidence=ISS;IMP] [GO:0000160 "phosphorelay signal transduction system" evidence=IEA] [GO:0005634 "nucleus" evidence=ISM;IDA] [GO:0006351 "transcription, DNA-templated" evidence=IEA] [GO:0009735 "response to cytokinin" evidence=IEP] [GO:0006355 "regulation of tran…
c60367_g1_i1	AT4G40000	TAIR|locus:2140094 - symbol:TRM4A "AT4G40000" species:3702 "Arabidopsis thaliana" [GO:0001510 "RNA methylation" evidence=IBA] [GO:0005634 "nucleus" evidence=ISM] [GO:0008168 "methyltransferase activity" evidence=IBA] InterPro:IPR001678 InterPro:IPR018314 InterPro:IPR023270 Pfam:PF01189 PRINTS:PR02011 PROSITE:PS01153 PROSITE:PS51686 InterPro:IPR029063 TAIR:locus:2140094 Proteomes:UP000006548 GO:GO…
c66421_g1_i2	AT3G20015	TAIR|locus:2095365 - symbol:AT3G20015 "AT3G20015" species:3702 "Arabidopsis thaliana" [GO:0003677 "DNA binding" evidence=IEA] [GO:0005576 "extracellular region" evidence=ISM] [GO:0006508 "proteolysis" evidence=ISS] InterPro:IPR001461 PROSITE:PS00141 TAIR:locus:2095365 Proteomes:UP000006548 EMBL:CP002686 GO:GO:0003677 eggNOG:KOG1339 eggNOG:ENOG410XNV7 GO:GO:0004190 GO:GO:0030163 GO:GO:0006508 Gene…
c8850_g1_i1	AT5G64240	TAIR|locus:2173398 - symbol:MC3 "metacaspase 3" species:3702 "Arabidopsis thaliana" [GO:0005634 "nucleus" evidence=ISM] [GO:0006508 "proteolysis" evidence=IEA] [GO:0008234 "cysteine-type peptidase activity" evidence=IEA] TAIR:locus:2173398 Proteomes:UP000006548 EMBL:CP002688 EMBL:AB008268 GO:GO:0008234 InterPro:IPR029030 SUPFAM:SSF52129 OMA:NDVTNMS eggNOG:KOG1546 eggNOG:ENOG410Y41C HOGENOM:HOG000…
c33792_g1_i1	AT5G24150	TAIR|locus:2151857 - symbol:SQP1 "AT5G24150" species:3702 "Arabidopsis thaliana" [GO:0004506 "squalene monooxygenase activity" evidence=IEA;ISS;IBA] [GO:0005576 "extracellular region" evidence=ISM] [GO:0005783 "endoplasmic reticulum" evidence=IBA] [GO:0016021 "integral component of membrane" evidence=IEA] [GO:0050660 "flavin adenine dinucleotide binding" evidence=IEA] [GO:0055114 "oxidation-reduc…
c50651_g1_i1	AT1G68470	TAIR|locus:2201297 - symbol:AT1G68470 "AT1G68470" species:3702 "Arabidopsis thaliana" [GO:0000139 "Golgi membrane" evidence=IEA] [GO:0003824 "catalytic activity" evidence=ISS] [GO:0005886 "plasma membrane" evidence=ISM] [GO:0006486 "protein glycosylation" evidence=IEA] [GO:0016020 "membrane" evidence=ISS] [GO:0016021 "integral component of membrane" evidence=IEA] [GO:0016757 "transferase activity…
c16290_g1_i1	AT5G56170	TAIR|locus:2161780 - symbol:LLG1 "LORELEI-LIKE-GPI-ANCHORED PROTEIN 1" species:3702 "Arabidopsis thaliana" [GO:0005886 "plasma membrane" evidence=ISM;IDA] [GO:0031225 "anchored component of membrane" evidence=TAS] [GO:0090406 "pollen tube" evidence=IDA] [GO:0005515 "protein binding" evidence=IPI] [GO:0045927 "positive regulation of growth" evidence=IMP] TAIR:locus:2161780 Proteomes:UP000006548 GO…
c58765_g4_i1	AT2G40750	TAIR|locus:2064806 - symbol:WRKY54 "AT2G40750" species:3702 "Arabidopsis thaliana" [GO:0003700 "DNA binding transcription factor activity" evidence=ISS;IMP] [GO:0005634 "nucleus" evidence=ISM;IEA] [GO:0006351 "transcription, DNA-templated" evidence=IEA] [GO:0006355 "regulation of transcription, DNA-templated" evidence=IEA;ISS] [GO:0043565 "sequence-specific DNA binding" evidence=IEA] [GO:0031347 …
c47936_g1_i2	AT3G63210	TAIR|locus:2077284 - symbol:MARD1 "AT3G63210" species:3702 "Arabidopsis thaliana" [GO:0003674 "molecular_function" evidence=ND] [GO:0005634 "nucleus" evidence=ISM] [GO:0009737 "response to abscisic acid" evidence=IMP] [GO:0010162 "seed dormancy process" evidence=IMP] [GO:0000932 "P-body" evidence=IDA] [GO:0010494 "cytoplasmic stress granule" evidence=IDA] TAIR:locus:2077284 Proteomes:UP000006548 …
c64601_g1_i1	AT2G01830	TAIR|locus:2059718 - symbol:WOL "AT2G01830" species:3702 "Arabidopsis thaliana" [GO:0000155 "phosphorelay sensor kinase activity" evidence=IEA] [GO:0000160 "phosphorelay signal transduction system" evidence=IEA;IDA] [GO:0004673 "protein histidine kinase activity" evidence=ISS;IDA] [GO:0005789 "endoplasmic reticulum membrane" evidence=IEA] [GO:0005886 "plasma membrane" evidence=ISM] [GO:0009116 "n…
c61933_g1_i1	AT1G18800	TAIR|locus:2034995 - symbol:NRP2 "AT1G18800" species:3702 "Arabidopsis thaliana" [GO:0003677 "DNA binding" evidence=ISS] [GO:0005634 "nucleus" evidence=ISM;ISS;IDA] [GO:0006334 "nucleosome assembly" evidence=IEA;ISS] [GO:0003682 "chromatin binding" evidence=IPI] [GO:0005737 "cytoplasm" evidence=IDA] [GO:0008283 "cell proliferation" evidence=IGI] [GO:0010311 "lateral root formation" evidence=IGI] …
c40306_g1_i1	AT4G32300	TAIR|locus:2116525 - symbol:SD2-5 "AT4G32300" species:3702 "Arabidopsis thaliana" [GO:0004674 "protein serine/threonine kinase activity" evidence=IBA] [GO:0005524 "ATP binding" evidence=IEA] [GO:0005886 "plasma membrane" evidence=ISM;IBA;IDA] [GO:0016021 "integral component of membrane" evidence=IEA] [GO:0016301 "kinase activity" evidence=ISS] [GO:0030246 "carbohydrate binding" evidence=IEA;ISS] …
c47283_g1_i1	AT4G31500	TAIR|locus:2125264 - symbol:CYP83B1 "AT4G31500" species:3702 "Arabidopsis thaliana" [GO:0005506 "iron ion binding" evidence=IEA] [GO:0016021 "integral component of membrane" evidence=IEA] [GO:0019825 "oxygen binding" evidence=ISS] [GO:0020037 "heme binding" evidence=IEA] [GO:0040008 "regulation of growth" evidence=IEA] [GO:0055114 "oxidation-reduction process" evidence=IEA] [GO:0009684 "indoleace…
c50979_g1_i1	AT2G19870	TAIR|locus:2051910 - symbol:AT2G19870 "AT2G19870" species:3702 "Arabidopsis thaliana" [GO:0003723 "RNA binding" evidence=IEA;ISS] [GO:0005737 "cytoplasm" evidence=ISM] [GO:0006396 "RNA processing" evidence=ISS] [GO:0008173 "RNA methyltransferase activity" evidence=ISS] [GO:0009507 "chloroplast" evidence=IDA] InterPro:IPR001537 InterPro:IPR004441 InterPro:IPR013123 Pfam:PF00588 Pfam:PF08032 SMART:…
c21517_g1_i1	AT1G52400	TAIR|locus:2018179 - symbol:BGLU18 "AT1G52400" species:3702 "Arabidopsis thaliana" [GO:0004553 "hydrolase activity, hydrolyzing O-glycosyl compounds" evidence=ISS] [GO:0005576 "extracellular region" evidence=ISM] [GO:0005788 "endoplasmic reticulum lumen" evidence=IEA] [GO:0005975 "carbohydrate metabolic process" evidence=IEA] [GO:0009738 "abscisic acid-activated signaling pathway" evidence=IEA] […
c33681_g1_i1	AT1G20380	TAIR|locus:2012888 - symbol:POQR "prolyl-oligopeptidase associated with quantitative resistance" species:3702 "Arabidopsis thaliana" [GO:0005737 "cytoplasm" evidence=ISM] [GO:0006508 "proteolysis" evidence=ISS] [GO:0070012 "oligopeptidase activity" evidence=IBA] InterPro:IPR001375 InterPro:IPR002470 InterPro:IPR023302 Pfam:PF00326 Pfam:PF02897 PRINTS:PR00862 InterPro:IPR029058 TAIR:locus:2012888 …
c53303_g1_i1	AT3G10310	TAIR|locus:2076289 - symbol:AT3G10310 "AT3G10310" species:3702 "Arabidopsis thaliana" [GO:0003777 "microtubule motor activity" evidence=ISS] [GO:0005737 "cytoplasm" evidence=ISM] InterPro:IPR001715 InterPro:IPR001752 InterPro:IPR027640 InterPro:IPR036961 Pfam:PF00225 Pfam:PF00307 PRINTS:PR00380 PROSITE:PS50021 PROSITE:PS50067 SMART:SM00033 SMART:SM00129 InterPro:IPR027417 TAIR:locus:2076289 SUPFA…
c1280_g1_i1	AT1G48920	TAIR|locus:2028451 - symbol:NUC-L1 "AT1G48920" species:3702 "Arabidopsis thaliana" [GO:0003676 "nucleic acid binding" evidence=ISS] [GO:0003677 "DNA binding" evidence=IEA] [GO:0005730 "nucleolus" evidence=IDA] [GO:0006364 "rRNA processing" evidence=IMP] [GO:0042254 "ribosome biogenesis" evidence=TAS] [GO:0000478 "endonucleolytic cleavage involved in rRNA processing" evidence=IMP] [GO:0010305 "lea…
c49074_g1_i1	AT5G40230	TAIR|locus:2173752 - symbol:UMAMIT37 "AT5G40230" species:3702 "Arabidopsis thaliana" [GO:0005886 "plasma membrane" evidence=IBA] [GO:0006810 "transport" evidence=IBA] [GO:0016020 "membrane" evidence=ISS] [GO:0022857 "transmembrane transporter activity" evidence=IBA] InterPro:IPR000620 InterPro:IPR030184 Pfam:PF00892 TAIR:locus:2173752 GO:GO:0016021 Proteomes:UP000006548 GO:GO:0005886 EMBL:CP00268…
c56384_g2_i3	AT1G14040	TAIR|locus:2014779 - symbol:PHO1;H3 "AT1G14040" species:3702 "Arabidopsis thaliana" [GO:0005886 "plasma membrane" evidence=ISM;IBA] [GO:0006817 "phosphate ion transport" evidence=IEA] [GO:0016021 "integral component of membrane" evidence=IEA;ISS] [GO:0005794 "Golgi apparatus" evidence=IDA] [GO:0005802 "trans-Golgi network" evidence=IDA] [GO:0055062 "phosphate ion homeostasis" evidence=IMP] [GO:00…
c49714_g1_i1	AT3G12580	TAIR|locus:2101222 - symbol:HSP70 "AT3G12580" species:3702 "Arabidopsis thaliana" [GO:0005634 "nucleus" evidence=IEA] [GO:0006351 "transcription, DNA-templated" evidence=IEA] [GO:0006355 "regulation of transcription, DNA-templated" evidence=IEA] [GO:0005829 "cytosol" evidence=IDA;TAS] [GO:0006457 "protein folding" evidence=TAS] [GO:0009408 "response to heat" evidence=IEP] [GO:0009615 "response to…
c40664_g1_i2	AT1G29740	TAIR|locus:2019367 - symbol:AT1G29740 species:3702 "Arabidopsis thaliana" [GO:0005886 "plasma membrane" evidence=ISM] [GO:0016301 "kinase activity" evidence=ISS] [GO:0016310 "phosphorylation" evidence=ISS] InterPro:IPR000719 InterPro:IPR008271 InterPro:IPR017441 Pfam:PF00069 PROSITE:PS00107 PROSITE:PS00108 PROSITE:PS50011 SMART:SM00220 InterPro:IPR011009 TAIR:locus:2019367 GO:GO:0016021 EMBL:CP00…
c76506_g1_i1	AT4G15830	TAIR|locus:2130814 - symbol:AT4G15830 species:3702 "Arabidopsis thaliana" [GO:0005737 "cytoplasm" evidence=ISM] [GO:0008150 "biological_process" evidence=ND] InterPro:IPR016024 InterPro:IPR011989 TAIR:locus:2130814 Proteomes:UP000006548 EMBL:CP002687 Gene3D:1.25.10.10 SUPFAM:SSF48371 InterPro:IPR024395 InterPro:IPR034085 Pfam:PF12348 SMART:SM01349 eggNOG:KOG2933 eggNOG:ENOG410XSBP UniGene:At.4886…
c57002_g1_i2	AT2G20750	TAIR|locus:2051338 - symbol:EXPB1 "AT2G20750" species:3702 "Arabidopsis thaliana" [GO:0005576 "extracellular region" evidence=ISM;IEA] [GO:0005618 "cell wall" evidence=IEA] [GO:0006949 "syncytium formation" evidence=IBA] [GO:0009506 "plasmodesma" evidence=IBA] [GO:0009664 "plant-type cell wall organization" evidence=ISS] [GO:0009826 "unidimensional cell growth" evidence=ISS;NAS] [GO:0009828 "plan…
c68405_g1_i1	AT3G14890	TAIR|locus:2086355 - symbol:AT3G14890 "AT3G14890" species:3702 "Arabidopsis thaliana" [GO:0003824 "catalytic activity" evidence=ISS] [GO:0005634 "nucleus" evidence=ISM] [GO:0005654 "nucleoplasm" evidence=IEA] [GO:0006351 "transcription, DNA-templated" evidence=IEA] [GO:0006355 "regulation of transcription, DNA-templated" evidence=IEA] [GO:0008270 "zinc ion binding" evidence=IEA] [GO:0005515 "prot…
c62206_g1_i1	AT1G10522	TAIR|locus:505006116 - symbol:PRIN2 "AT1G10522" species:3702 "Arabidopsis thaliana" [GO:0006351 "transcription, DNA-templated" evidence=IEA] [GO:0006355 "regulation of transcription, DNA-templated" evidence=IEA] [GO:0042644 "chloroplast nucleoid" evidence=IEA] [GO:0009642 "response to light intensity" evidence=IMP] [GO:0010468 "regulation of gene expression" evidence=IMP] [GO:0042646 "plastid nuc…
c27469_g1_i1	AT4G34710	TAIR|locus:2139629 - symbol:ADC2 "arginine decarboxylase 2" species:3702 "Arabidopsis thaliana" [GO:0005634 "nucleus" evidence=ISM] [GO:0006527 "arginine catabolic process" evidence=IEA] [GO:0008295 "spermidine biosynthetic process" evidence=IEA] [GO:0006596 "polyamine biosynthetic process" evidence=IMP] [GO:0006970 "response to osmotic stress" evidence=IMP] [GO:0008792 "arginine decarboxylase ac…
c109230_g1_i1	AT2G43510	TAIR|locus:2058250 - symbol:TI1 "AT2G43510" species:3702 "Arabidopsis thaliana" [GO:0005576 "extracellular region" evidence=ISM;IEA] [GO:0008200 "ion channel inhibitor activity" evidence=IEA] [GO:0031640 "killing of cells of other organism" evidence=IEA] [GO:0004867 "serine-type endopeptidase inhibitor activity" evidence=ISS] [GO:0006952 "defense response" evidence=TAS] [GO:0050832 "defense respo…
c61973_g1_i2	AT4G24660	TAIR|locus:2121989 - symbol:HB22 "AT4G24660" species:3702 "Arabidopsis thaliana" [GO:0003700 "DNA binding transcription factor activity" evidence=ISS] [GO:0005634 "nucleus" evidence=ISM] [GO:0006351 "transcription, DNA-templated" evidence=IEA] [GO:0006355 "regulation of transcription, DNA-templated" evidence=IEA] [GO:0046872 "metal ion binding" evidence=IEA] [GO:0003677 "DNA binding" evidence=ISS…
c48263_g1_i1	AT5G56710	TAIR|locus:2165051 - symbol:AT5G56710 "AT5G56710" species:3702 "Arabidopsis thaliana" [GO:0003735 "structural constituent of ribosome" evidence=IEA;ISS] [GO:0005737 "cytoplasm" evidence=ISM] [GO:0005840 "ribosome" evidence=IEA;ISS] [GO:0006412 "translation" evidence=IEA;ISS] [GO:0042254 "ribosome biogenesis" evidence=ISS] [GO:0022626 "cytosolic ribosome" evidence=IDA] [GO:0005618 "cell wall" evid…
c25747_g1_i1	AT4G21380	TAIR|locus:2141181 - symbol:RK3 "AT4G21380" species:3702 "Arabidopsis thaliana" [GO:0004674 "protein serine/threonine kinase activity" evidence=IEA;IBA] [GO:0005524 "ATP binding" evidence=IEA] [GO:0005886 "plasma membrane" evidence=ISM;IBA;IDA] [GO:0006468 "protein phosphorylation" evidence=IEA;IBA] [GO:0016021 "integral component of membrane" evidence=IEA] [GO:0016301 "kinase activity" evidence=…
c63693_g2_i2	AT4G10450	TAIR|locus:2127661 - symbol:AT4G10450 "AT4G10450" species:3702 "Arabidopsis thaliana" [GO:0003735 "structural constituent of ribosome" evidence=IEA;ISS] [GO:0005737 "cytoplasm" evidence=ISM] [GO:0005840 "ribosome" evidence=IEA] [GO:0006412 "translation" evidence=IEA;ISS] [GO:0015934 "large ribosomal subunit" evidence=ISS] [GO:0019843 "rRNA binding" evidence=IEA] [GO:0022626 "cytosolic ribosome" e…
c67726_g1_i1	AT4G36180	TAIR|locus:2122239 - symbol:AT4G36180 "AT4G36180" species:3702 "Arabidopsis thaliana" [GO:0004674 "protein serine/threonine kinase activity" evidence=IEA;ISS] [GO:0005524 "ATP binding" evidence=IEA;ISS] [GO:0005886 "plasma membrane" evidence=ISM;IBA;IDA] [GO:0006468 "protein phosphorylation" evidence=IEA;ISS] [GO:0007169 "transmembrane receptor protein tyrosine kinase signaling pathway" evidence=…
c59297_g1_i1	AT3G14740	TAIR|locus:2089606 - symbol:AT3G14740 species:3702 "Arabidopsis thaliana" [GO:0005634 "nucleus" evidence=ISM] [GO:0046872 "metal ion binding" evidence=IEA] InterPro:IPR001965 InterPro:IPR011011 InterPro:IPR019787 InterPro:IPR013083 Pfam:PF00628 TAIR:locus:2089606 Proteomes:UP000006548 EMBL:CP002686 GO:GO:0046872 Reactome:R-ATH-114608 Gene3D:3.30.40.10 SUPFAM:SSF57903 eggNOG:COG5141 InterPro:IPR03…
c14737_g1_i1	AT1G52000	TAIR|locus:2034031 - symbol:AT1G52000 "AT1G52000" species:3702 "Arabidopsis thaliana" [GO:0005575 "cellular_component" evidence=ND] [GO:0030246 "carbohydrate binding" evidence=IEA] InterPro:IPR033734 InterPro:IPR001229 TAIR:locus:2034031 EMBL:CP002684 Proteomes:UP000006548 GO:GO:0030246 Gene3D:2.100.10.30 InterPro:IPR036404 PROSITE:PS51752 CDD:cd09612 Pfam:PF01419 SMART:SM00915 SUPFAM:SSF51101 EM…
c47762_g1_i1	AT5G44670	TAIR|locus:2152130 - symbol:GALS2 "AT5G44670" species:3702 "Arabidopsis thaliana" [GO:0000139 "Golgi membrane" evidence=IEA] [GO:0016021 "integral component of membrane" evidence=IEA] [GO:0016757 "transferase activity, transferring glycosyl groups" evidence=IEA] [GO:0071555 "cell wall organization" evidence=IEA] [GO:0005737 "cytoplasm" evidence=IDA] [GO:0005773 "vacuole" evidence=IDA] [GO:0042546…
c65570_g2_i3	AT5G55560	TAIR|locus:2176135 - symbol:AT5G55560 "AT5G55560" species:3702 "Arabidopsis thaliana" [GO:0005524 "ATP binding" evidence=IEA] [GO:0005634 "nucleus" evidence=ISM] [GO:0016301 "kinase activity" evidence=ISS] [GO:0016310 "phosphorylation" evidence=ISS] [GO:0006468 "protein phosphorylation" evidence=IBA] InterPro:IPR000719 Pfam:PF00069 PROSITE:PS50011 InterPro:IPR011009 TAIR:locus:2176135 Proteomes:U…
c19474_g1_i1	AT1G24480	TAIR|locus:2023986 - symbol:AT1G24480 species:3702 "Arabidopsis thaliana" [GO:0005576 "extracellular region" evidence=ISM] [GO:0016021 "integral component of membrane" evidence=IEA] InterPro:IPR013216 Pfam:PF08241 InterPro:IPR029063 TAIR:locus:2023986 GO:GO:0016021 EMBL:CP002684 Proteomes:UP000006548 GO:GO:0005737 SUPFAM:SSF53335 EMBL:AC000103 GO:GO:0008757 GO:GO:0032259 UniGene:At.49913 eggNOG:E…
c33960_g1_i1	AT2G21140	TAIR|locus:2047087 - symbol:PRP2 "AT2G21140" species:3702 "Arabidopsis thaliana" [GO:0005576 "extracellular region" evidence=IEA] [GO:0005618 "cell wall" evidence=ISS] [GO:0009664 "plant-type cell wall organization" evidence=ISS] TAIR:locus:2047087 Proteomes:UP000006548 GO:GO:0005618 GO:GO:0005576 EMBL:CP002685 GO:GO:0009664 EMBL:AC006264 EMBL:AF110986 EMBL:AK117333 EMBL:BT006235 PIR:F84597 RefSe…
c63659_g1_i1	AT2G47130	TAIR|locus:2041439 - symbol:SDR3 "short-chain dehydrogenase/reductase 2" species:3702 "Arabidopsis thaliana" [GO:0005737 "cytoplasm" evidence=ISM] [GO:0009626 "plant-type hypersensitive response" evidence=IEA] [GO:0016491 "oxidoreductase activity" evidence=IEA;ISS] [GO:0055114 "oxidation-reduction process" evidence=IEA] [GO:0009688 "abscisic acid biosynthetic process" evidence=IMP] [GO:0042742 "d…
c109899_g1_i1	AT2G35240	TAIR|locus:2063389 - symbol:MORF6 "AT2G35240" species:3702 "Arabidopsis thaliana" [GO:0006397 "mRNA processing" evidence=IEA] [GO:0009507 "chloroplast" evidence=ISM] [GO:0005739 "mitochondrion" evidence=IMP;IDA] [GO:0080156 "mitochondrial mRNA modification" evidence=IMP] TAIR:locus:2063389 Proteomes:UP000006548 GO:GO:0005739 EMBL:CP002685 GO:GO:0006397 EMBL:AC004667 HOGENOM:HOG000272676 OrthoDB:E…
c24845_g1_i1	AT3G10410	TAIR|locus:2075845 - symbol:SCPL49 "AT3G10410" species:3702 "Arabidopsis thaliana" [GO:0004185 "serine-type carboxypeptidase activity" evidence=ISS;IBA] [GO:0005576 "extracellular region" evidence=ISM;IEA] [GO:0006508 "proteolysis" evidence=ISS] [GO:0051603 "proteolysis involved in cellular protein catabolic process" evidence=IBA] [GO:0005773 "vacuole" evidence=IBA;IDA] [GO:0005829 "cytosol" evid…
c6523_g1_i1	AT2G39390	TAIR|locus:2039802 - symbol:AT2G39390 "AT2G39390" species:3702 "Arabidopsis thaliana" [GO:0003735 "structural constituent of ribosome" evidence=ISS] [GO:0005737 "cytoplasm" evidence=ISM] [GO:0005840 "ribosome" evidence=ISS] [GO:0006412 "translation" evidence=ISS] [GO:0042254 "ribosome biogenesis" evidence=ISS] [GO:0022626 "cytosolic ribosome" evidence=IDA] [GO:0022625 "cytosolic large ribosomal s…
c65130_g3_i6	AT5G16130	TAIR|locus:2181402 - symbol:AT5G16130 "AT5G16130" species:3702 "Arabidopsis thaliana" [GO:0003735 "structural constituent of ribosome" evidence=ISS] [GO:0006412 "translation" evidence=ISS] [GO:0022627 "cytosolic small ribosomal subunit" evidence=ISS;IDA] [GO:0005730 "nucleolus" evidence=IDA] [GO:0022626 "cytosolic ribosome" evidence=IDA] [GO:0005886 "plasma membrane" evidence=IDA] [GO:0016020 "me…
c55998_g1_i1	AT2G29970	TAIR|locus:2045653 - symbol:SMXL7 "AT2G29970" species:3702 "Arabidopsis thaliana" [GO:0005634 "nucleus" evidence=IEA] [GO:0005737 "cytoplasm" evidence=ISM] [GO:0006351 "transcription, DNA-templated" evidence=IEA] [GO:0006355 "regulation of transcription, DNA-templated" evidence=IEA] [GO:0019538 "protein metabolic process" evidence=IEA] [GO:0005515 "protein binding" evidence=IPI] InterPro:IPR03662…
c59510_g1_i2	AT5G08020	TAIR|locus:2142808 - symbol:RPA70B "AT5G08020" species:3702 "Arabidopsis thaliana" [GO:0003677 "DNA binding" evidence=IEA] [GO:0005634 "nucleus" evidence=ISM;IEA] [GO:0006260 "DNA replication" evidence=IEA;ISS] [GO:0006310 "DNA recombination" evidence=IEA] [GO:0046872 "metal ion binding" evidence=IEA] [GO:0006281 "DNA repair" evidence=TAS] [GO:0010224 "response to UV-B" evidence=IMP] InterPro:IPR…
c11115_g1_i2	AT1G70700	TAIR|locus:2033607 - symbol:TIFY7 "AT1G70700" species:3702 "Arabidopsis thaliana" [GO:0003714 "transcription corepressor activity" evidence=IBA] [GO:0005634 "nucleus" evidence=ISM;IBA] [GO:0006351 "transcription, DNA-templated" evidence=IEA] [GO:0006355 "regulation of transcription, DNA-templated" evidence=IEA] [GO:0006952 "defense response" evidence=IEA] [GO:0009611 "response to wounding" eviden…
c58585_g1_i1	AT3G12145	TAIR|locus:2082274 - symbol:FLR1 "AT3G12145" species:3702 "Arabidopsis thaliana" [GO:0004857 "enzyme inhibitor activity" evidence=ISS] [GO:0008134 "transcription factor binding" evidence=IDA;IPI] [GO:0010228 "vegetative to reproductive phase transition of meristem" evidence=IEP] [GO:0048510 "regulation of timing of transition from vegetative to reproductive phase" evidence=IMP] [GO:0048574 "long-…
c51034_g1_i4	AT2G16750	TAIR|locus:2059919 - symbol:AT2G16750 "AT2G16750" species:3702 "Arabidopsis thaliana" [GO:0005524 "ATP binding" evidence=IEA] [GO:0005886 "plasma membrane" evidence=ISM] [GO:0016301 "kinase activity" evidence=ISS] [GO:0016787 "hydrolase activity" evidence=IEA] InterPro:IPR000719 InterPro:IPR008271 Pfam:PF00069 PROSITE:PS00108 PROSITE:PS50011 SMART:SM00220 InterPro:IPR011009 InterPro:IPR014729 TAI…
c45593_g1_i1	AT2G28630	TAIR|locus:2065499 - symbol:KCS12 "3-ketoacyl-CoA synthase 12" species:3702 "Arabidopsis thaliana" [GO:0005576 "extracellular region" evidence=ISM] [GO:0006633 "fatty acid biosynthetic process" evidence=IEA] [GO:0016020 "membrane" evidence=IEA] [GO:0016746 "transferase activity, transferring acyl groups" evidence=ISS] [GO:0102336 "3-oxo-arachidoyl-CoA synthase activity" evidence=IEA] [GO:0102337 …
c62723_g1_i2	AT5G52910	TAIR|locus:2176902 - symbol:ATIM "TIMELESS" species:3702 "Arabidopsis thaliana" [GO:0005634 "nucleus" evidence=ISM;IBA;NAS] [GO:0042752 "regulation of circadian rhythm" evidence=NAS] [GO:0043111 "replication fork arrest" evidence=IBA] TAIR:locus:2176902 Proteomes:UP000006548 EMBL:CP002688 EMBL:AB009055 InterPro:IPR006906 InterPro:IPR007725 Pfam:PF04821 Pfam:PF05029 eggNOG:KOG1974 eggNOG:ENOG410XQ…
c65736_g1_i1	AT5G65683	TAIR|locus:504954891 - symbol:WAVH2 "AT5G65683" species:3702 "Arabidopsis thaliana" [GO:0004842 "ubiquitin-protein transferase activity" evidence=ISS] [GO:0005634 "nucleus" evidence=ISM] [GO:0008150 "biological_process" evidence=ND] [GO:0008270 "zinc ion binding" evidence=ISS] InterPro:IPR001841 InterPro:IPR002035 InterPro:IPR013083 TAIR:locus:504954891 Proteomes:UP000006548 EMBL:CP002688 Gene3D:…
c33328_g1_i1	AT4G23600	TAIR|locus:2128459 - symbol:CORI3 "CORONATINE INDUCED 1" species:3702 "Arabidopsis thaliana" [GO:0005737 "cytoplasm" evidence=ISM] [GO:0006520 "cellular amino acid metabolic process" evidence=IEA;IEP] [GO:0008483 "transaminase activity" evidence=IEA;ISS;NAS] [GO:0009058 "biosynthetic process" evidence=IEA;ISS] [GO:0030170 "pyridoxal phosphate binding" evidence=IEA] [GO:0009753 "response to jasmon…
c26254_g1_i1	AT3G16530	TAIR|locus:2088349 - symbol:AT3G16530 species:3702 "Arabidopsis thaliana" [GO:0005886 "plasma membrane" evidence=ISM] [GO:0030246 "carbohydrate binding" evidence=IEA;ISS] [GO:0005634 "nucleus" evidence=IDA] [GO:0005618 "cell wall" evidence=IDA] [GO:0010200 "response to chitin" evidence=IEP] [GO:0009505 "plant-type cell wall" evidence=IDA] [GO:0048046 "apoplast" evidence=IDA] [GO:0002239 "response…
c54619_g1_i1	AT2G19280	TAIR|locus:2047660 - symbol:AT2G19280 species:3702 "Arabidopsis thaliana" [GO:0005739 "mitochondrion" evidence=ISM] [GO:0008150 "biological_process" evidence=ND] InterPro:IPR002885 TAIR:locus:2047660 GO:GO:0043231 Proteomes:UP000006548 GO:GO:0003723 EMBL:CP002685 GO:GO:0009451 GO:GO:0004519 Pfam:PF13041 TIGRFAMs:TIGR00756 PROSITE:PS51375 Pfam:PF01535 EMBL:AC003058 eggNOG:KOG4197 eggNOG:ENOG410Z7Z…
c15853_g1_i1	AT4G09490	TAIR|locus:2133717 - symbol:AT4G09490 "AT4G09490" species:3702 "Arabidopsis thaliana" [GO:0003676 "nucleic acid binding" evidence=IEA;ISS] [GO:0004523 "RNA-DNA hybrid ribonuclease activity" evidence=IEA;ISS] [GO:0005576 "extracellular region" evidence=ISM] [GO:0016740 "transferase activity" evidence=IEA] InterPro:IPR002156 InterPro:IPR036397 PROSITE:PS50879 InterPro:IPR012337 TAIR:locus:2133717 P…
c59554_g1_i1	AT3G60120	TAIR|locus:2101407 - symbol:BGLU27 "AT3G60120" species:3702 "Arabidopsis thaliana" [GO:0004553 "hydrolase activity, hydrolyzing O-glycosyl compounds" evidence=ISS] [GO:0005634 "nucleus" evidence=ISM] [GO:0005975 "carbohydrate metabolic process" evidence=IEA] [GO:0008422 "beta-glucosidase activity" evidence=IBA] [GO:0102483 "scopolin beta-glucosidase activity" evidence=IEA] [GO:1901657 "glycosyl c…
c62566_g2_i4	AT5G02890	TAIR|locus:2151201 - symbol:AT5G02890 "AT5G02890" species:3702 "Arabidopsis thaliana" [GO:0005575 "cellular_component" evidence=ND] [GO:0016740 "transferase activity" evidence=ISS] [GO:0016747 "transferase activity, transferring acyl groups other than amino-acyl groups" evidence=IEA] [GO:0010025 "wax biosynthetic process" evidence=IMP] [GO:0042759 "long-chain fatty acid biosynthetic process" evid…
c41956_g1_i2	AT1G63160	TAIR|locus:2015233 - symbol:RFC2 "AT1G63160" species:3702 "Arabidopsis thaliana" [GO:0003689 "DNA clamp loader activity" evidence=IBA] [GO:0005524 "ATP binding" evidence=IEA] [GO:0005634 "nucleus" evidence=ISM;IBA] [GO:0005663 "DNA replication factor C complex" evidence=ISS;IBA] [GO:0006261 "DNA-dependent DNA replication" evidence=IBA] [GO:0006281 "DNA repair" evidence=IBA] [GO:0016887 "ATPase ac…
c62482_g1_i1	AT1G67820	TAIR|locus:2008545 - symbol:AT1G67820 "AT1G67820" species:3702 "Arabidopsis thaliana" [GO:0004722 "protein serine/threonine phosphatase activity" evidence=IEA;ISS] [GO:0006470 "protein dephosphorylation" evidence=IEA] [GO:0009507 "chloroplast" evidence=ISM] [GO:0046872 "metal ion binding" evidence=IEA] InterPro:IPR000222 InterPro:IPR001932 InterPro:IPR015655 Pfam:PF00481 PROSITE:PS01032 PROSITE:P…
c67509_g2_i1	AT1G56110	TAIR|locus:2205270 - symbol:NOP56 "AT1G56110" species:3702 "Arabidopsis thaliana" [GO:0000154 "rRNA modification" evidence=IBA] [GO:0005634 "nucleus" evidence=ISM] [GO:0019013 "viral nucleocapsid" evidence=IEA] [GO:0030515 "snoRNA binding" evidence=IBA] [GO:0031428 "box C/D snoRNP complex" evidence=IBA] [GO:0032040 "small-subunit processome" evidence=IBA] [GO:0005730 "nucleolus" evidence=IDA] [GO…
c2643_g1_i1	AT1G23160	TAIR|locus:2201170 - symbol:AT1G23160 species:3702 "Arabidopsis thaliana" [GO:0005737 "cytoplasm" evidence=ISM] [GO:0009733 "response to auxin" evidence=ISS] TAIR:locus:2201170 Pfam:PF03321 EMBL:CP002684 Proteomes:UP000006548 Reactome:R-ATH-6798695 EMBL:AC002311 eggNOG:ENOG410XQH0 KO:K14487 InterPro:IPR004993 PANTHER:PTHR31901 HOGENOM:HOG000238302 eggNOG:ENOG410IHE6 PIR:H86365 RefSeq:NP_173729.1 …
c68598_g1_i1	AT1G16480	TAIR|locus:2032840 - symbol:AT1G16480 species:3702 "Arabidopsis thaliana" [GO:0005739 "mitochondrion" evidence=ISM] [GO:0008150 "biological_process" evidence=ND] InterPro:IPR011990 InterPro:IPR032867 Pfam:PF14432 InterPro:IPR002885 TAIR:locus:2032840 GO:GO:0043231 EMBL:CP002684 Proteomes:UP000006548 GO:GO:0003723 GO:GO:0008270 Gene3D:1.25.40.10 GO:GO:0009451 GO:GO:0004519 Pfam:PF13041 TIGRFAMs:TI…
c60672_g1_i1	AT4G27090	TAIR|locus:2136501 - symbol:AT4G27090 "AT4G27090" species:3702 "Arabidopsis thaliana" [GO:0003735 "structural constituent of ribosome" evidence=ISS] [GO:0005737 "cytoplasm" evidence=ISM] [GO:0005840 "ribosome" evidence=ISS] [GO:0006412 "translation" evidence=ISS] [GO:0042254 "ribosome biogenesis" evidence=ISS] [GO:0009507 "chloroplast" evidence=IDA] [GO:0005773 "vacuole" evidence=IDA] [GO:0005730…
c51944_g1_i1	AT3G53960	TAIR|locus:2084500 - symbol:AT3G53960 "AT3G53960" species:3702 "Arabidopsis thaliana" [GO:0005215 "transporter activity" evidence=ISS] [GO:0005886 "plasma membrane" evidence=ISM;IDA] [GO:0006857 "oligopeptide transport" evidence=IEA;ISS] [GO:0016020 "membrane" evidence=ISS] [GO:0016021 "integral component of membrane" evidence=IEA] [GO:0022857 "transmembrane transporter activity" evidence=IEA] [G…
c67047_g1_i1	AT4G21820	TAIR|locus:2141657 - symbol:AT4G21820 "AT4G21820" species:3702 "Arabidopsis thaliana" [GO:0005516 "calmodulin binding" evidence=ISS] [GO:0005634 "nucleus" evidence=ISM] InterPro:IPR000225 InterPro:IPR000048 InterPro:IPR001715 InterPro:IPR016024 InterPro:IPR029955 Pfam:PF00307 Pfam:PF00612 PROSITE:PS50021 PROSITE:PS50096 PROSITE:PS50176 SMART:SM00015 SMART:SM00185 InterPro:IPR011989 InterPro:IPR02…
c6484_g1_i2	AT4G16260	TAIR|locus:2130329 - symbol:AT4G16260 "AT4G16260" species:3702 "Arabidopsis thaliana" [GO:0004553 "hydrolase activity, hydrolyzing O-glycosyl compounds" evidence=IEA;ISS] [GO:0005576 "extracellular region" evidence=IEA] [GO:0005975 "carbohydrate metabolic process" evidence=IEA] [GO:0042973 "glucan endo-1,3-beta-D-glucosidase activity" evidence=IEA] [GO:0005618 "cell wall" evidence=IDA] [GO:000577…
c12684_g1_i1	AT5G48540	TAIR|locus:2166091 - symbol:AT5G48540 "AT5G48540" species:3702 "Arabidopsis thaliana" [GO:0003674 "molecular_function" evidence=ND] [GO:0005576 "extracellular region" evidence=ISM;IEA] [GO:0080167 "response to karrikin" evidence=IEP] InterPro:IPR002902 TAIR:locus:2166091 Proteomes:UP000006548 EMBL:CP002688 GO:GO:0005576 GO:GO:0080167 EMBL:AB020745 Pfam:PF01657 PROSITE:PS51473 HOGENOM:HOG000116552…
c61240_g1_i1	AT1G21510	TAIR|locus:2026977 - symbol:AT1G21510 "AT1G21510" species:3702 "Arabidopsis thaliana" [GO:0003674 "molecular_function" evidence=ND] [GO:0005634 "nucleus" evidence=ISM] TAIR:locus:2026977 EMBL:CP002684 Proteomes:UP000006548 EMBL:AC015447 EMBL:AY735518 EMBL:AY773815 PIR:A86348 RefSeq:NP_173570.1 UniGene:At.64838 UniGene:At.68813 EnsemblPlants:AT1G21510.1 GeneID:838750 Gramene:AT1G21510.1 KEGG:ath:A…
c27976_g2_i1	AT1G68570	TAIR|locus:2026884 - symbol:NPF3.1 "AT1G68570" species:3702 "Arabidopsis thaliana" [GO:0005215 "transporter activity" evidence=ISS] [GO:0005886 "plasma membrane" evidence=ISM;IDA] [GO:0006857 "oligopeptide transport" evidence=ISS] [GO:0016020 "membrane" evidence=ISS] [GO:0016021 "integral component of membrane" evidence=IEA;IBA] [GO:0022857 "transmembrane transporter activity" evidence=IEA] [GO:0…
c31601_g1_i1	AT1G78820	TAIR|locus:2037563 - symbol:AT1G78820 "AT1G78820" species:3702 "Arabidopsis thaliana" [GO:0005618 "cell wall" evidence=IEA] [GO:0005886 "plasma membrane" evidence=ISM] [GO:0030246 "carbohydrate binding" evidence=IEA;ISS] [GO:0048046 "apoplast" evidence=IDA] InterPro:IPR003609 InterPro:IPR001480 TAIR:locus:2037563 Pfam:PF01453 EMBL:CP002684 Proteomes:UP000006548 GO:GO:0005618 GO:GO:0048046 GO:GO:0…
c28462_g1_i1	AT5G07690	TAIR|locus:2160339 - symbol:MYB29 "AT5G07690" species:3702 "Arabidopsis thaliana" [GO:0000981 "RNA polymerase II transcription factor activity, sequence-specific DNA binding" evidence=IBA] [GO:0001135 "transcription factor activity, RNA polymerase II transcription factor recruiting" evidence=IBA] [GO:0003677 "DNA binding" evidence=ISS] [GO:0005634 "nucleus" evidence=ISM;IBA] [GO:0006351 "transcri…
c63855_g2_i1	AT2G16430	TAIR|locus:2042689 - symbol:PAP10 "AT2G16430" species:3702 "Arabidopsis thaliana" [GO:0004722 "protein serine/threonine phosphatase activity" evidence=ISS] [GO:0005576 "extracellular region" evidence=ISM;IEA] [GO:0046872 "metal ion binding" evidence=IEA] [GO:0003993 "acid phosphatase activity" evidence=ISS;IDA] [GO:0005618 "cell wall" evidence=IDA] [GO:0009505 "plant-type cell wall" evidence=IDA]…
c63545_g1_i1	AT5G61170	TAIR|locus:2159486 - symbol:AT5G61170 "AT5G61170" species:3702 "Arabidopsis thaliana" [GO:0003735 "structural constituent of ribosome" evidence=ISS] [GO:0005634 "nucleus" evidence=ISM] [GO:0005840 "ribosome" evidence=ISS] [GO:0006412 "translation" evidence=IEA;ISS] [GO:0005773 "vacuole" evidence=IDA] [GO:0022626 "cytosolic ribosome" evidence=IDA] [GO:0022627 "cytosolic small ribosomal subunit" ev…
c65769_g1_i2	AT3G07050	TAIR|locus:2077587 - symbol:NSN1 "AT3G07050" species:3702 "Arabidopsis thaliana" [GO:0003924 "GTPase activity" evidence=IBA] [GO:0005525 "GTP binding" evidence=IEA;ISS] [GO:0005634 "nucleus" evidence=ISM] [GO:0042254 "ribosome biogenesis" evidence=IBA] [GO:0005730 "nucleolus" evidence=IDA] [GO:0005829 "cytosol" evidence=RCA] [GO:0009506 "plasmodesma" evidence=IDA] [GO:0045604 "regulation of epide…
c39243_g1_i1	AT1G12020	TAIR|locus:2008885 - symbol:AT1G12020 "AT1G12020" species:3702 "Arabidopsis thaliana" [GO:0003674 "molecular_function" evidence=ND] [GO:0008150 "biological_process" evidence=ND] TAIR:locus:2008885 EMBL:CP002684 Proteomes:UP000006548 EMBL:AC002131 OrthoDB:EOG09360U57 EMBL:AY072389 EMBL:AK227112 PIR:C86255 RefSeq:NP_001318984.1 UniGene:At.42097 EnsemblPlants:AT1G12020.1 GeneID:28717234 Gramene:AT1G…
c53212_g1_i1	AT5G62070	TAIR|locus:2174088 - symbol:IQD23 "AT5G62070" species:3702 "Arabidopsis thaliana" [GO:0005516 "calmodulin binding" evidence=ISS] [GO:0005634 "nucleus" evidence=ISM] InterPro:IPR000048 Pfam:PF00612 PROSITE:PS50096 SMART:SM00015 InterPro:IPR027417 TAIR:locus:2174088 SUPFAM:SSF52540 Proteomes:UP000006548 EMBL:CP002688 EMBL:AB016880 InterPro:IPR025064 Pfam:PF13178 EMBL:AY050323 EMBL:AY143917 RefSeq:N…
c61958_g1_i1	AT1G19670	TAIR|locus:2013129 - symbol:CLH1 "chlorophyllase 1" species:3702 "Arabidopsis thaliana" [GO:0009507 "chloroplast" evidence=ISM] [GO:0015996 "chlorophyll catabolic process" evidence=IEA;IDA] [GO:0102293 "pheophytinase b activity" evidence=IEA] [GO:0047746 "chlorophyllase activity" evidence=IDA] [GO:0005773 "vacuole" evidence=IDA] [GO:0042742 "defense response to bacterium" evidence=IMP] [GO:005083…
c56210_g1_i2	AT1G19050	TAIR|locus:2011286 - symbol:ARR7 "AT1G19050" species:3702 "Arabidopsis thaliana" [GO:0000156 "phosphorelay response regulator activity" evidence=ISS] [GO:0000160 "phosphorelay signal transduction system" evidence=IEA;TAS] [GO:0005634 "nucleus" evidence=ISM;IDA] [GO:0006351 "transcription, DNA-templated" evidence=IEA] [GO:0006355 "regulation of transcription, DNA-templated" evidence=TAS] [GO:00097…
c16189_g1_i1	AT3G46320	TAIR|locus:2078166 - symbol:AT3G46320 "AT3G46320" species:3702 "Arabidopsis thaliana" [GO:0000786 "nucleosome" evidence=ISS] [GO:0003677 "DNA binding" evidence=ISS] [GO:0005634 "nucleus" evidence=ISM;ISS] [GO:0006334 "nucleosome assembly" evidence=ISS] [GO:0051276 "chromosome organization" evidence=ISS] [GO:0005829 "cytosol" evidence=RCA] [GO:0005794 "Golgi apparatus" evidence=RCA] InterPro:IPR00…
c58538_g1_i2	AT2G27420	TAIR|locus:2038588 - symbol:AT2G27420 "AT2G27420" species:3702 "Arabidopsis thaliana" [GO:0006508 "proteolysis" evidence=ISS] [GO:0008234 "cysteine-type peptidase activity" evidence=ISS] InterPro:IPR000668 InterPro:IPR013128 Pfam:PF00112 PRINTS:PR00705 SMART:SM00645 InterPro:IPR000169 TAIR:locus:2038588 Proteomes:UP000006548 GO:GO:0005615 EMBL:CP002685 GO:GO:0005764 eggNOG:KOG1543 eggNOG:COG4870 …
c61190_g1_i1	AT4G22110	TAIR|locus:2120663 - symbol:AT4G22110 "AT4G22110" species:3702 "Arabidopsis thaliana" [GO:0004022 "alcohol dehydrogenase (NAD) activity" evidence=IEA] [GO:0005737 "cytoplasm" evidence=ISM;IEA] [GO:0008270 "zinc ion binding" evidence=IEA] [GO:0016491 "oxidoreductase activity" evidence=IEA] [GO:0055114 "oxidation-reduction process" evidence=IEA] InterPro:IPR002328 InterPro:IPR013149 InterPro:IPR013…
c65765_g2_i1	AT5G67200	TAIR|locus:2155508 - symbol:AT5G67200 "AT5G67200" species:3702 "Arabidopsis thaliana" [GO:0004672 "protein kinase activity" evidence=IEA] [GO:0004674 "protein serine/threonine kinase activity" evidence=ISS] [GO:0005524 "ATP binding" evidence=IEA;ISS] [GO:0005886 "plasma membrane" evidence=ISM;IDA] [GO:0006468 "protein phosphorylation" evidence=IEA;ISS] [GO:0007169 "transmembrane receptor protein …
c30646_g1_i2	AT3G07540	TAIR|locus:2079711 - symbol:AT3G07540 "AT3G07540" species:3702 "Arabidopsis thaliana" [GO:0003779 "actin binding" evidence=ISS] [GO:0016021 "integral component of membrane" evidence=IEA] [GO:0005886 "plasma membrane" evidence=IDA] Pfam:PF02181 TAIR:locus:2079711 GO:GO:0016021 Proteomes:UP000006548 GO:GO:0005886 EMBL:CP002686 GO:GO:0003779 EMBL:AC009853 InterPro:IPR015425 SMART:SM00498 PROSITE:PS5…
c6605_g1_i1	AT4G31800	TAIR|locus:2124874 - symbol:WRKY18 "AT4G31800" species:3702 "Arabidopsis thaliana" [GO:0003700 "DNA binding transcription factor activity" evidence=IEA;ISS;IMP;IDA] [GO:0005634 "nucleus" evidence=ISM;IEA;IDA] [GO:0006351 "transcription, DNA-templated" evidence=IEA] [GO:0006355 "regulation of transcription, DNA-templated" evidence=IEA;ISS] [GO:0043565 "sequence-specific DNA binding" evidence=IEA] …
c67153_g6_i1	AT1G55210	TAIR|locus:2035661 - symbol:AT1G55210 species:3702 "Arabidopsis thaliana" [GO:0005576 "extracellular region" evidence=ISM] [GO:0006952 "defense response" evidence=ISS] [GO:0009807 "lignan biosynthetic process" evidence=ISS] [GO:0016853 "isomerase activity" evidence=IEA] [GO:0048046 "apoplast" evidence=IEA] InterPro:IPR034871 InterPro:IPR004265 TAIR:locus:2035661 Pfam:PF03018 EMBL:CP002684 Proteom…
c67131_g1_i1	AT3G13470	TAIR|locus:2092825 - symbol:Cpn60beta2 "AT3G13470" species:3702 "Arabidopsis thaliana" [GO:0005524 "ATP binding" evidence=IEA] [GO:0006458 "'de novo' protein folding" evidence=IBA] [GO:0007005 "mitochondrion organization" evidence=IBA] [GO:0009507 "chloroplast" evidence=ISM;IDA] [GO:0042026 "protein refolding" evidence=IEA] [GO:0044183 "protein binding involved in protein folding" evidence=IBA] […
c5924_g1_i1	AT3G51230	TAIR|locus:2081003 - symbol:AT3G51230 species:3702 "Arabidopsis thaliana" [GO:0005634 "nucleus" evidence=ISM] [GO:0008150 "biological_process" evidence=ND] [GO:0016853 "isomerase activity" evidence=IEA] TAIR:locus:2081003 Proteomes:UP000006548 EMBL:CP002686 GO:GO:0016853 GO:GO:0009570 GO:GO:0006631 GO:GO:0005504 EMBL:AY630777 EMBL:AY924790 RefSeq:NP_190691.2 UniGene:At.50851 STRING:3702.AT3G51230…
c34688_g1_i1	AT2G43100	TAIR|locus:2040996 - symbol:IPMI2 "AT2G43100" species:3702 "Arabidopsis thaliana" [GO:0009098 "leucine biosynthetic process" evidence=IEA] [GO:0009507 "chloroplast" evidence=ISM] [GO:0016836 "hydro-lyase activity" evidence=ISS] [GO:0009536 "plastid" evidence=IDA] [GO:0003861 "3-isopropylmalate dehydratase activity" evidence=IDA] [GO:0009570 "chloroplast stroma" evidence=IDA] [GO:0019761 "glucosin…
c58765_g2_i2	AT5G01900	TAIR|locus:2181052 - symbol:WRKY62 "AT5G01900" species:3702 "Arabidopsis thaliana" [GO:0003700 "DNA binding transcription factor activity" evidence=ISS] [GO:0005634 "nucleus" evidence=ISM;IEA] [GO:0006351 "transcription, DNA-templated" evidence=IEA] [GO:0006355 "regulation of transcription, DNA-templated" evidence=IEA;ISS] [GO:0043565 "sequence-specific DNA binding" evidence=IEA] [GO:0005515 "pro…
c50539_g1_i2	AT5G22390	TAIR|locus:2176382 - symbol:AT5G22390 species:3702 "Arabidopsis thaliana" [GO:0005634 "nucleus" evidence=ISM] TAIR:locus:2176382 Proteomes:UP000006548 EMBL:CP002688 EMBL:AB007651 InterPro:IPR021410 Pfam:PF11250 EMBL:AY080698 EMBL:BT004988 EMBL:AK117490 RefSeq:NP_197631.1 UniGene:At.31087 UniGene:At.67914 EnsemblPlants:AT5G22390.1 GeneID:832300 Gramene:AT5G22390.1 KEGG:ath:AT5G22390 Araport:AT5G22…
c57235_g1_i1	AT5G24330	TAIR|locus:2169779 - symbol:ATXR6 "AT5G24330" species:3702 "Arabidopsis thaliana" [GO:0003677 "DNA binding" evidence=ISS] [GO:0005634 "nucleus" evidence=ISM;IDA] [GO:0006355 "regulation of transcription, DNA-templated" evidence=ISS] [GO:0046872 "metal ion binding" evidence=IEA] [GO:0005515 "protein binding" evidence=IPI] [GO:0009901 "anther dehiscence" evidence=IMP] [GO:0051726 "regulation of cel…
c56509_g1_i1	AT3G29680	TAIR|locus:2091808 - symbol:AT3G29680 species:3702 "Arabidopsis thaliana" [GO:0005737 "cytoplasm" evidence=ISM] [GO:0016740 "transferase activity" evidence=ISS] [GO:0016747 "transferase activity, transferring acyl groups other than amino-acyl groups" evidence=IEA] InterPro:IPR003480 Pfam:PF02458 TAIR:locus:2091808 Proteomes:UP000006548 EMBL:CP002686 HOGENOM:HOG000237788 GO:GO:0016747 eggNOG:ENOG4…
c48050_g1_i1	AT3G04720	TAIR|locus:2084918 - symbol:PR4 "pathogenesis-related 4" species:3702 "Arabidopsis thaliana" [GO:0005576 "extracellular region" evidence=ISM] [GO:0031640 "killing of cells of other organism" evidence=IEA] [GO:0042742 "defense response to bacterium" evidence=IEA] [GO:0009627 "systemic acquired resistance" evidence=IEP] [GO:0009651 "response to salt stress" evidence=IEP] [GO:0080027 "response to he…
c40615_g1_i3	AT3G44990	TAIR|locus:2075919 - symbol:XTH31 "XYLOGLUCAN ENDOTRANSGLUCOSYLASE/HYDROLASE 31" species:3702 "Arabidopsis thaliana" [GO:0005576 "extracellular region" evidence=ISM] [GO:0005618 "cell wall" evidence=IEA] [GO:0005886 "plasma membrane" evidence=IEA] [GO:0010411 "xyloglucan metabolic process" evidence=IEA] [GO:0016762 "xyloglucan:xyloglucosyl transferase activity" evidence=IEA;ISS] [GO:0016798 "hydr…
c44871_g1_i1	AT2G02020	TAIR|locus:2041140 - symbol:NPF8.4 "AT2G02020" species:3702 "Arabidopsis thaliana" [GO:0005215 "transporter activity" evidence=ISS] [GO:0006857 "oligopeptide transport" evidence=IEA;ISS] [GO:0016020 "membrane" evidence=ISS] [GO:0016021 "integral component of membrane" evidence=IEA] [GO:0022857 "transmembrane transporter activity" evidence=IEA] [GO:0055085 "transmembrane transport" evidence=IEA] […
c33912_g1_i2	AT2G28140	TAIR|locus:2046223 - symbol:AT2G28140 "AT2G28140" species:3702 "Arabidopsis thaliana" [GO:0003674 "molecular_function" evidence=ND] [GO:0005739 "mitochondrion" evidence=ISM] [GO:0008150 "biological_process" evidence=ND] TAIR:locus:2046223 Proteomes:UP000006548 EMBL:CP002685 EMBL:AC005851 PIR:C84681 RefSeq:NP_180381.3 UniGene:At.38658 STRING:3702.AT2G28140.1 EnsemblPlants:AT2G28140.1 GeneID:817360…
c44946_g1_i1	AT4G25340	TAIR|locus:2138029 - symbol:FKBP53 "AT4G25340" species:3702 "Arabidopsis thaliana" [GO:0000412 "histone peptidyl-prolyl isomerization" evidence=IEA] [GO:0003755 "peptidyl-prolyl cis-trans isomerase activity" evidence=IEA;ISS] [GO:0005528 "FK506 binding" evidence=IEA;ISS] [GO:0005634 "nucleus" evidence=ISM;IDA] [GO:0005730 "nucleolus" evidence=IDA] [GO:0006334 "nucleosome assembly" evidence=IMP] […
c67545_g1_i4	AT1G70430	TAIR|locus:2016164 - symbol:AT1G70430 species:3702 "Arabidopsis thaliana" [GO:0005886 "plasma membrane" evidence=ISM] [GO:0016301 "kinase activity" evidence=ISS] [GO:0016310 "phosphorylation" evidence=ISS] [GO:0023014 "signal transduction by protein phosphorylation" evidence=IBA] InterPro:IPR000719 InterPro:IPR017441 Pfam:PF00069 PROSITE:PS00107 PROSITE:PS50011 SMART:SM00220 InterPro:IPR011009 TA…
c24872_g2_i1	AT1G22360	TAIR|locus:2196501 - symbol:UGT85A2 "UDP-glucosyl transferase 85A2" species:3702 "Arabidopsis thaliana" [GO:0005634 "nucleus" evidence=ISM] [GO:0008152 "metabolic process" evidence=IEA] [GO:0008194 "UDP-glycosyltransferase activity" evidence=ISS] [GO:0016757 "transferase activity, transferring glycosyl groups" evidence=ISS] [GO:0016758 "transferase activity, transferring hexosyl groups" evidence=…
c28099_g1_i1	AT3G62690	TAIR|locus:2081740 - symbol:ATL5 "AtL5" species:3702 "Arabidopsis thaliana" [GO:0005634 "nucleus" evidence=ISM] [GO:0005769 "early endosome" evidence=IBA] [GO:0005798 "Golgi-associated vesicle" evidence=IBA] [GO:0005886 "plasma membrane" evidence=IBA] [GO:0008270 "zinc ion binding" evidence=ISS] [GO:0016021 "integral component of membrane" evidence=IEA] [GO:0016567 "protein ubiquitination" eviden…
c61825_g1_i1	AT3G51740	TAIR|locus:2098267 - symbol:IMK2 "AT3G51740" species:3702 "Arabidopsis thaliana" [GO:0004672 "protein kinase activity" evidence=IEA;NAS] [GO:0004674 "protein serine/threonine kinase activity" evidence=ISS] [GO:0005524 "ATP binding" evidence=IEA;ISS] [GO:0005886 "plasma membrane" evidence=ISM;IDA] [GO:0006468 "protein phosphorylation" evidence=IEA;ISS] [GO:0007169 "transmembrane receptor protein t…
c58416_g1_i1	AT5G66540	TAIR|locus:2154885 - symbol:AT5G66540 "AT5G66540" species:3702 "Arabidopsis thaliana" [GO:0003674 "molecular_function" evidence=ND] [GO:0005634 "nucleus" evidence=ISM;IDA] [GO:0019013 "viral nucleocapsid" evidence=IEA] [GO:0005730 "nucleolus" evidence=IDA] [GO:0005829 "cytosol" evidence=IDA] InterPro:IPR012173 Pfam:PF04006 PIRSF:PIRSF017300 TAIR:locus:2154885 Proteomes:UP000006548 GO:GO:0005829 G…
c62632_g1_i1	AT5G27220	TAIR|locus:2181241 - symbol:AT5G27220 "AT5G27220" species:3702 "Arabidopsis thaliana" [GO:0003674 "molecular_function" evidence=ND] [GO:0005737 "cytoplasm" evidence=ISM] [GO:0008150 "biological_process" evidence=ND] [GO:0005829 "cytosol" evidence=IDA] TAIR:locus:2181241 Proteomes:UP000006548 GO:GO:0005829 EMBL:CP002688 EMBL:AF007271 InterPro:IPR012474 Pfam:PF07899 PIR:T01799 RefSeq:NP_001318661.1…
c6434_g2_i1	AT1G49750	TAIR|locus:2012171 - symbol:AT1G49750 species:3702 "Arabidopsis thaliana" [GO:0005886 "plasma membrane" evidence=ISM] [GO:0009507 "chloroplast" evidence=IDA] TAIR:locus:2012171 EMBL:CP002684 Proteomes:UP000006548 GO:GO:0009507 eggNOG:COG4886 Gene3D:3.80.10.10 InterPro:IPR032675 SUPFAM:SSF52058 EMBL:AC011807 EMBL:BT011626 EMBL:BT012269 EMBL:AK316847 PIR:B96534 RefSeq:NP_175397.1 UniGene:At.26947 U…
c16181_g1_i2	AT3G14280	TAIR|locus:2091060 - symbol:AT3G14280 species:3702 "Arabidopsis thaliana" [GO:0005634 "nucleus" evidence=ISM] [GO:0008150 "biological_process" evidence=ND] [GO:0008483 "transaminase activity" evidence=IEA] TAIR:locus:2091060 Proteomes:UP000006548 EMBL:CP002686 GO:GO:0008483 EMBL:AB022220 UniGene:At.23226 UniGene:At.71114 EMBL:BT008307 EMBL:AK227675 RefSeq:NP_188045.1 STRING:3702.AT3G14280.1 Ensem…
c63969_g1_i1	AT3G57260	TAIR|locus:2082543 - symbol:BGL2 "AT3G57260" species:3702 "Arabidopsis thaliana" [GO:0004553 "hydrolase activity, hydrolyzing O-glycosyl compounds" evidence=IEA;ISS] [GO:0005783 "endoplasmic reticulum" evidence=IEA] [GO:0005975 "carbohydrate metabolic process" evidence=IEA] [GO:0009507 "chloroplast" evidence=ISM] [GO:0009627 "systemic acquired resistance" evidence=IEP;NAS] [GO:0030247 "polysaccha…
c58977_g1_i2	AT3G21770	TAIR|locus:2093099 - symbol:AT3G21770 "AT3G21770" species:3702 "Arabidopsis thaliana" [GO:0004601 "peroxidase activity" evidence=ISS] [GO:0005576 "extracellular region" evidence=ISM;IEA] [GO:0006979 "response to oxidative stress" evidence=IEA] [GO:0016757 "transferase activity, transferring glycosyl groups" evidence=ISS] [GO:0020037 "heme binding" evidence=IEA] [GO:0042744 "hydrogen peroxide cata…
c6722_g1_i1	AT5G54160	TAIR|locus:2153423 - symbol:OMT1 "AT5G54160" species:3702 "Arabidopsis thaliana" [GO:0017096 "acetylserotonin O-methyltransferase activity" evidence=IEA] [GO:0030187 "melatonin biosynthetic process" evidence=IEA] [GO:0032259 "methylation" evidence=IEA] [GO:0046983 "protein dimerization activity" evidence=IEA] [GO:0102822 "quercetin 3'-O-methyltransferase activity" evidence=IEA] [GO:0030744 "luteo…
c92015_g1_i1	AT3G28920	TAIR|locus:2095157 - symbol:HB34 "AT3G28920" species:3702 "Arabidopsis thaliana" [GO:0003700 "DNA binding transcription factor activity" evidence=ISS] [GO:0005634 "nucleus" evidence=ISM] [GO:0006351 "transcription, DNA-templated" evidence=IEA] [GO:0006355 "regulation of transcription, DNA-templated" evidence=IEA] [GO:0046872 "metal ion binding" evidence=IEA] [GO:0003677 "DNA binding" evidence=ISS…
c24704_g1_i1	AT3G63520	TAIR|locus:2087418 - symbol:CCD1 "carotenoid cleavage dioxygenase 1" species:3702 "Arabidopsis thaliana" [GO:0005737 "cytoplasm" evidence=ISM;IDA] [GO:0009414 "response to water deprivation" evidence=IEP] [GO:0046872 "metal ion binding" evidence=IEA] [GO:0055114 "oxidation-reduction process" evidence=IEA] [GO:0016118 "carotenoid catabolic process" evidence=IDA] [GO:0045549 "9-cis-epoxycarotenoid …
c66054_g1_i3	AT3G49320	TAIR|locus:2082981 - symbol:AT3G49320 "AT3G49320" species:3702 "Arabidopsis thaliana" [GO:0008150 "biological_process" evidence=ND] [GO:0016787 "hydrolase activity" evidence=IEA] InterPro:IPR003226 TAIR:locus:2082981 Proteomes:UP000006548 EMBL:CP002686 GO:GO:0016787 EMBL:AC012329 EMBL:AL132956 eggNOG:KOG2948 eggNOG:COG4286 HOGENOM:HOG000208845 PANTHER:PTHR11215 Pfam:PF03690 PIR:T45837 RefSeq:NP_1…
c43319_g1_i1	AT2G34710	TAIR|locus:2061544 - symbol:PHB "AT2G34710" species:3702 "Arabidopsis thaliana" [GO:0003677 "DNA binding" evidence=ISS] [GO:0005634 "nucleus" evidence=ISM;ISS;IDA] [GO:0006351 "transcription, DNA-templated" evidence=IEA] [GO:0006355 "regulation of transcription, DNA-templated" evidence=IEA;ISS] [GO:0008289 "lipid binding" evidence=IEA] [GO:0030154 "cell differentiation" evidence=IEA] [GO:0003700 …
c45982_g1_i2	AT5G22650	TAIR|locus:2162479 - symbol:HD2B "histone deacetylase 2B" species:3702 "Arabidopsis thaliana" [GO:0005634 "nucleus" evidence=ISM;IDA] [GO:0006351 "transcription, DNA-templated" evidence=IEA] [GO:0004407 "histone deacetylase activity" evidence=ISS;IMP] [GO:0045892 "negative regulation of transcription, DNA-templated" evidence=IDA] [GO:0005730 "nucleolus" evidence=IDA;TAS] [GO:0005618 "cell wall" e…
c67884_g1_i3	AT4G03050	TAIR|locus:2139370 - symbol:AOP3 species:3702 "Arabidopsis thaliana" [GO:0005575 "cellular_component" evidence=ND] [GO:0005737 "cytoplasm" evidence=ISM] [GO:0046872 "metal ion binding" evidence=IEA] [GO:0055114 "oxidation-reduction process" evidence=IEA] [GO:0016706 "oxidoreductase activity, acting on paired donors, with incorporation or reduction of molecular oxygen, 2-oxoglutarate as one donor,…
c48347_g1_i1	AT3G58660	TAIR|locus:2098979 - symbol:AT3G58660 species:3702 "Arabidopsis thaliana" [GO:0005634 "nucleus" evidence=ISM] [GO:0005730 "nucleolus" evidence=IDA] [GO:0016020 "membrane" evidence=IDA] [GO:0005829 "cytosol" evidence=RCA] [GO:0000470 "maturation of LSU-rRNA" evidence=IBA] InterPro:IPR016095 InterPro:IPR023674 Pfam:PF00687 TAIR:locus:2098979 Proteomes:UP000006548 EMBL:CP002686 GO:GO:0016020 GO:GO:0…
c40561_g1_i1	AT2G40010	TAIR|locus:2061231 - symbol:AT2G40010 "AT2G40010" species:3702 "Arabidopsis thaliana" [GO:0003735 "structural constituent of ribosome" evidence=ISS] [GO:0005737 "cytoplasm" evidence=ISM] [GO:0005840 "ribosome" evidence=ISS] [GO:0006412 "translation" evidence=ISS] [GO:0006414 "translational elongation" evidence=ISS] [GO:0042254 "ribosome biogenesis" evidence=IEA] [GO:0022626 "cytosolic ribosome" e…
c66214_g1_i2	AT3G16150	TAIR|locus:2093387 - symbol:ASPGB1 "AT3G16150" species:3702 "Arabidopsis thaliana" [GO:0004067 "asparaginase activity" evidence=ISS;IDA] [GO:0005737 "cytoplasm" evidence=ISM] [GO:0006508 "proteolysis" evidence=IEA] [GO:0006516 "glycoprotein catabolic process" evidence=ISS] [GO:0008798 "beta-aspartyl-peptidase activity" evidence=IEA] InterPro:IPR000246 Pfam:PF01112 TAIR:locus:2093387 Proteomes:UP0…
c52345_g1_i2	AT1G77110	TAIR|locus:2025312 - symbol:PIN6 "AT1G77110" species:3702 "Arabidopsis thaliana" [GO:0005215 "transporter activity" evidence=ISS] [GO:0005783 "endoplasmic reticulum" evidence=IBA] [GO:0005789 "endoplasmic reticulum membrane" evidence=IEA] [GO:0009672 "auxin:proton symporter activity" evidence=ISS] [GO:0009734 "auxin-activated signaling pathway" evidence=IEA] [GO:0009926 "auxin polar transport" ev…
c58316_g1_i1	AT3G24750	TAIR|locus:2087313 - symbol:LAZY5 "AT3G24750" species:3702 "Arabidopsis thaliana" [GO:0003674 "molecular_function" evidence=ND] [GO:0005634 "nucleus" evidence=ISM] [GO:0008150 "biological_process" evidence=ND] TAIR:locus:2087313 Proteomes:UP000006548 EMBL:CP002686 EMBL:AK176262 RefSeq:NP_189119.2 UniGene:At.37468 STRING:3702.AT3G24750.1 EnsemblPlants:AT3G24750.1 GeneID:822073 Gramene:AT3G24750.1 …
c67804_g1_i1	AT4G12620	TAIR|locus:2135575 - symbol:ORC1B "AT4G12620" species:3702 "Arabidopsis thaliana" [GO:0003677 "DNA binding" evidence=ISS] [GO:0003682 "chromatin binding" evidence=IEA] [GO:0005524 "ATP binding" evidence=IEA] [GO:0005634 "nucleus" evidence=ISM;IEA;ISS] [GO:0006260 "DNA replication" evidence=ISS] [GO:0006351 "transcription, DNA-templated" evidence=IEA] [GO:0046872 "metal ion binding" evidence=IEA] …
c2160_g1_i1	AT1G52950	TAIR|locus:2011521 - symbol:AT1G52950 "AT1G52950" species:3702 "Arabidopsis thaliana" [GO:0003674 "molecular_function" evidence=ND] [GO:0005634 "nucleus" evidence=ISM] [GO:0008150 "biological_process" evidence=ND] [GO:0009506 "plasmodesma" evidence=IDA] TAIR:locus:2011521 EMBL:CP002684 Proteomes:UP000006548 GO:GO:0009506 InterPro:IPR012340 SUPFAM:SSF50249 EMBL:AC019018 InterPro:IPR013955 Pfam:PF0…
c68954_g2_i1	AT3G07290	TAIR|locus:2098495 - symbol:AT3G07290 "AT3G07290" species:3702 "Arabidopsis thaliana" [GO:0003674 "molecular_function" evidence=ND] [GO:0005739 "mitochondrion" evidence=ISM;IEA] [GO:0008150 "biological_process" evidence=ND] InterPro:IPR011990 InterPro:IPR002885 TAIR:locus:2098495 GO:GO:0043231 Proteomes:UP000006548 GO:GO:0005739 EMBL:CP002686 GO:GO:0003723 Gene3D:1.25.40.10 GO:GO:0009451 GO:GO:00…
c65798_g1_i1	AT1G07880	TAIR|locus:2026484 - symbol:ATMPK13 "AT1G07880" species:3702 "Arabidopsis thaliana" [GO:0004707 "MAP kinase activity" evidence=ISS;IBA] [GO:0005524 "ATP binding" evidence=IEA] [GO:0005634 "nucleus" evidence=ISM;IBA] [GO:0005737 "cytoplasm" evidence=IBA] [GO:0010468 "regulation of gene expression" evidence=IBA] [GO:0016301 "kinase activity" evidence=ISS] [GO:0007165 "signal transduction" evidence=…
c31319_g1_i1	AT5G20790	TAIR|locus:2180419 - symbol:AT5G20790 "AT5G20790" species:3702 "Arabidopsis thaliana" [GO:0003674 "molecular_function" evidence=ND] [GO:0005576 "extracellular region" evidence=ISM] [GO:0008150 "biological_process" evidence=ND] TAIR:locus:2180419 GO:GO:0016021 Proteomes:UP000006548 EMBL:CP002688 OrthoDB:EOG09360RPP RefSeq:NP_568401.1 UniGene:At.31146 STRING:3702.AT5G20790.1 PaxDb:F4K5N0 EnsemblPla…
c62198_g1_i2	AT3G01330	TAIR|locus:2100272 - symbol:DEL3 "DP-E2F-like protein 3" species:3702 "Arabidopsis thaliana" [GO:0005634 "nucleus" evidence=ISM;IDA] [GO:0005667 "transcription factor complex" evidence=IEA] [GO:0006351 "transcription, DNA-templated" evidence=IEA] [GO:0006355 "regulation of transcription, DNA-templated" evidence=IEA] [GO:0007049 "cell cycle" evidence=IEA] [GO:0003700 "DNA binding transcription fac…
c61315_g2_i2	AT1G74950	TAIR|locus:2027267 - symbol:TIFY10B "AT1G74950" species:3702 "Arabidopsis thaliana" [GO:0003714 "transcription corepressor activity" evidence=IBA] [GO:0005634 "nucleus" evidence=ISM;IBA] [GO:0006351 "transcription, DNA-templated" evidence=IEA] [GO:0006355 "regulation of transcription, DNA-templated" evidence=IEA] [GO:0006952 "defense response" evidence=IEA] [GO:0031347 "regulation of defense resp…
c68228_g1_i1	AT5G37630	TAIR|locus:2151764 - symbol:EMB2656 "AT5G37630" species:3702 "Arabidopsis thaliana" [GO:0000793 "condensed chromosome" evidence=IBA] [GO:0005634 "nucleus" evidence=ISM] [GO:0007076 "mitotic chromosome condensation" evidence=ISS;IBA] [GO:0009793 "embryo development ending in seed dormancy" evidence=NAS] [GO:0009506 "plasmodesma" evidence=IDA] InterPro:IPR016024 InterPro:IPR027165 InterPro:IPR01198…
c64840_g2_i1	AT4G39800	TAIR|locus:2135297 - symbol:MIPS1 "AT4G39800" species:3702 "Arabidopsis thaliana" [GO:0004512 "inositol-3-phosphate synthase activity" evidence=IGI;ISS;IDA] [GO:0005634 "nucleus" evidence=IEA] [GO:0005737 "cytoplasm" evidence=ISM;IDA] [GO:0006021 "inositol biosynthetic process" evidence=IEA;ISS;IDA] [GO:0008654 "phospholipid biosynthetic process" evidence=ISS] [GO:0010264 "myo-inositol hexakispho…
c61094_g1_i2	AT2G27840	TAIR|locus:2041990 - symbol:HDT4 species:3702 "Arabidopsis thaliana" [GO:0005634 "nucleus" evidence=ISM] [GO:0006351 "transcription, DNA-templated" evidence=IEA] [GO:0006355 "regulation of transcription, DNA-templated" evidence=IEA] [GO:0016569 "covalent chromatin modification" evidence=IEA] [GO:0016787 "hydrolase activity" evidence=IEA] [GO:0004407 "histone deacetylase activity" evidence=ISS] [G…
c6603_g1_i2	AT4G01730	TAIR|locus:2133447 - symbol:AT4G01730 "AT4G01730" species:3702 "Arabidopsis thaliana" [GO:0005789 "endoplasmic reticulum membrane" evidence=IEA] [GO:0016021 "integral component of membrane" evidence=IEA] [GO:0019706 "protein-cysteine S-palmitoyltransferase activity" evidence=IEA] [GO:0030659 "cytoplasmic vesicle membrane" evidence=IEA] [GO:0005783 "endoplasmic reticulum" evidence=IBA] InterPro:IP…
c59754_g1_i1	AT5G05250	TAIR|locus:2153509 - symbol:AT5G05250 "AT5G05250" species:3702 "Arabidopsis thaliana" [GO:0003674 "molecular_function" evidence=ND] [GO:0008150 "biological_process" evidence=ND] TAIR:locus:2153509 Proteomes:UP000006548 EMBL:CP002688 EMBL:AB010692 EMBL:AY054291 RefSeq:NP_568152.1 UniGene:At.26381 STRING:3702.AT5G05250.1 EnsemblPlants:AT5G05250.1 GeneID:830407 Gramene:AT5G05250.1 KEGG:ath:AT5G05250…
c68346_g2_i1	AT5G08280	TAIR|locus:2150758 - symbol:HEMC "AT5G08280" species:3702 "Arabidopsis thaliana" [GO:0006782 "protoporphyrinogen IX biosynthetic process" evidence=IEA] [GO:0006783 "heme biosynthetic process" evidence=IBA] [GO:0009507 "chloroplast" evidence=ISM;IDA] [GO:0015995 "chlorophyll biosynthetic process" evidence=IEA;TAS] [GO:0018160 "peptidyl-pyrromethane cofactor linkage" evidence=IEA] [GO:0009941 "chlo…
c54853_g3_i4	AT4G38530	TAIR|locus:2121239 - symbol:PLC1 "AT4G38530" species:3702 "Arabidopsis thaliana" [GO:0004435 "phosphatidylinositol phospholipase C activity" evidence=IEA] [GO:0004871 "signal transducer activity" evidence=IEA] [GO:0005886 "plasma membrane" evidence=IEA] [GO:0007165 "signal transduction" evidence=ISS] [GO:0016042 "lipid catabolic process" evidence=IEA] [GO:0035556 "intracellular signal transductio…
c67011_g1_i4	AT4G05190	TAIR|locus:2115713 - symbol:ATK5 "AT4G05190" species:3702 "Arabidopsis thaliana" [GO:0003777 "microtubule motor activity" evidence=ISS;IMP] [GO:0005871 "kinesin complex" evidence=IBA] [GO:0007018 "microtubule-based movement" evidence=IBA] [GO:0016887 "ATPase activity" evidence=IBA] [GO:0005634 "nucleus" evidence=IDA] [GO:0000226 "microtubule cytoskeleton organization" evidence=IMP] [GO:0005876 "s…
c54898_g1_i1	AT2G43460	TAIR|locus:2058172 - symbol:AT2G43460 "AT2G43460" species:3702 "Arabidopsis thaliana" [GO:0003735 "structural constituent of ribosome" evidence=ISS] [GO:0005737 "cytoplasm" evidence=ISM] [GO:0005840 "ribosome" evidence=ISS] [GO:0006412 "translation" evidence=ISS] [GO:0042254 "ribosome biogenesis" evidence=ISS] [GO:0022626 "cytosolic ribosome" evidence=IDA] [GO:0022625 "cytosolic large ribosomal s…
c65154_g1_i1	AT3G06030	TAIR|locus:2080394 - symbol:NP3 "AT3G06030" species:3702 "Arabidopsis thaliana" [GO:0004709 "MAP kinase kinase kinase activity" evidence=IEA] [GO:0005524 "ATP binding" evidence=IEA] [GO:0005737 "cytoplasm" evidence=IBA] [GO:0005874 "microtubule" evidence=IEA] [GO:0007346 "regulation of mitotic cell cycle" evidence=IBA] [GO:0016301 "kinase activity" evidence=ISS] [GO:0023014 "signal transduction b…
c65189_g2_i1	AT3G49170	TAIR|locus:2082886 - symbol:EMB2261 "AT3G49170" species:3702 "Arabidopsis thaliana" [GO:0003723 "RNA binding" evidence=IBA] [GO:0004519 "endonuclease activity" evidence=IBA] [GO:0008270 "zinc ion binding" evidence=IEA] [GO:0009451 "RNA modification" evidence=IBA] [GO:0009507 "chloroplast" evidence=ISM;IEA] [GO:0009793 "embryo development ending in seed dormancy" evidence=IMP;NAS] [GO:0043231 "int…
c66377_g1_i1	AT3G20330	TAIR|locus:2092369 - symbol:PYRB "AT3G20330" species:3702 "Arabidopsis thaliana" [GO:0000050 "urea cycle" evidence=IBA] [GO:0004070 "aspartate carbamoyltransferase activity" evidence=IEA;IGI] [GO:0006207 "'de novo' pyrimidine nucleobase biosynthetic process" evidence=IEA] [GO:0006520 "cellular amino acid metabolic process" evidence=IEA;ISS] [GO:0009507 "chloroplast" evidence=ISM;IDA] [GO:0016597 …
c38782_g1_i1	AT1G62120	TAIR|locus:2018057 - symbol:AT1G62120 "AT1G62120" species:3702 "Arabidopsis thaliana" [GO:0003690 "double-stranded DNA binding" evidence=IEA] [GO:0005794 "Golgi apparatus" evidence=ISM] [GO:0006355 "regulation of transcription, DNA-templated" evidence=IEA] InterPro:IPR003690 Pfam:PF02536 SMART:SM00733 TAIR:locus:2018057 EMBL:CP002684 Proteomes:UP000006548 GO:GO:0009507 GO:GO:0006355 GO:GO:0008380…
c37327_g2_i1	AT1G04770	TAIR|locus:2010612 - symbol:SD!2 "AT1G04770" species:3702 "Arabidopsis thaliana" [GO:0009658 "chloroplast organization" evidence=IMP] [GO:0010439 "regulation of glucosinolate biosynthetic process" evidence=IGI] InterPro:IPR011990 InterPro:IPR013026 InterPro:IPR019734 Pfam:PF13181 PROSITE:PS50005 PROSITE:PS50293 SMART:SM00028 TAIR:locus:2010612 EMBL:CP002684 Proteomes:UP000006548 GO:GO:0005634 GO:…
c15686_g1_i1	AT3G20370	TAIR|locus:2092344 - symbol:AT3G20370 species:3702 "Arabidopsis thaliana" [GO:0005576 "extracellular region" evidence=ISM] [GO:0016020 "membrane" evidence=IDA] [GO:0009506 "plasmodesma" evidence=IDA] InterPro:IPR002083 InterPro:IPR008974 Pfam:PF00917 PROSITE:PS50144 SMART:SM00061 TAIR:locus:2092344 Proteomes:UP000006548 GO:GO:0009506 EMBL:CP002686 GO:GO:0016020 CDD:cd00121 Gene3D:2.60.210.10 SUPF…
c44858_g1_i1	AT1G10640	TAIR|locus:2019963 - symbol:AT1G10640 "AT1G10640" species:3702 "Arabidopsis thaliana" [GO:0004650 "polygalacturonase activity" evidence=ISS] [GO:0005576 "extracellular region" evidence=ISM] [GO:0005975 "carbohydrate metabolic process" evidence=ISS] InterPro:IPR000743 Pfam:PF00295 PROSITE:PS00502 TAIR:locus:2019963 EMBL:CP002684 Proteomes:UP000006548 GO:GO:0005576 GO:GO:0005975 GO:GO:0016829 GO:GO…
c62510_g1_i1	AT3G60490	TAIR|locus:2103301 - symbol:AT3G60490 "AT3G60490" species:3702 "Arabidopsis thaliana" [GO:0003677 "DNA binding" evidence=ISS] [GO:0003700 "DNA binding transcription factor activity" evidence=ISS] [GO:0005634 "nucleus" evidence=ISM;IEA;ISS] [GO:0006351 "transcription, DNA-templated" evidence=IEA] [GO:0006355 "regulation of transcription, DNA-templated" evidence=IEA;ISS] [GO:0009873 "ethylene-activ…
c57330_g1_i1	AT1G72290	TAIR|locus:2207041 - symbol:AtWSCP "AT1G72290" species:3702 "Arabidopsis thaliana" [GO:0004866 "endopeptidase inhibitor activity" evidence=ISS] [GO:0005783 "endoplasmic reticulum" evidence=IEA] [GO:0006952 "defense response" evidence=IEA] [GO:0009507 "chloroplast" evidence=ISM] [GO:0005515 "protein binding" evidence=IPI] [GO:0005618 "cell wall" evidence=IDA] [GO:0048046 "apoplast" evidence=IDA] […
c100164_g1_i1	AT5G06730	TAIR|locus:2170214 - symbol:AT5G06730 "AT5G06730" species:3702 "Arabidopsis thaliana" [GO:0004601 "peroxidase activity" evidence=IEA;ISS] [GO:0005576 "extracellular region" evidence=ISM;IEA] [GO:0006979 "response to oxidative stress" evidence=IEA] [GO:0020037 "heme binding" evidence=IEA] [GO:0042744 "hydrogen peroxide catabolic process" evidence=IEA] [GO:0046872 "metal ion binding" evidence=IEA] …
c45145_g1_i1	AT2G07190	TAIR|locus:2060177 - symbol:AT2G07190 species:3702 "Arabidopsis thaliana" [GO:0005634 "nucleus" evidence=ISM] [GO:0016021 "integral component of membrane" evidence=IEA] TAIR:locus:2060177 GO:GO:0016021 Proteomes:UP000006548 EMBL:CP002685 EMBL:AC005693 InterPro:IPR015410 Pfam:PF09331 PIR:B84483 RefSeq:NP_178732.1 UniGene:At.52669 STRING:3702.AT2G07190.1 EnsemblPlants:AT2G07190.1 GeneID:815288 Gram…
c63246_g1_i1	AT1G53870	TAIR|locus:2197036 - symbol:AT1G53870 "AT1G53870" species:3702 "Arabidopsis thaliana" [GO:0003674 "molecular_function" evidence=ND] [GO:0008150 "biological_process" evidence=ND] [GO:0009507 "chloroplast" evidence=ISM] TAIR:locus:2197036 EMBL:CP002684 Proteomes:UP000006548 EMBL:AC009324 InterPro:IPR007612 InterPro:IPR025659 PANTHER:PTHR31087 Pfam:PF04525 SUPFAM:SSF54518 eggNOG:ENOG410YJE2 HOGENOM:…
c68461_g5_i1	AT3G44840	TAIR|locus:2082157 - symbol:AT3G44840 "AT3G44840" species:3702 "Arabidopsis thaliana" [GO:0008168 "methyltransferase activity" evidence=IEA] [GO:0008757 "S-adenosylmethionine-dependent methyltransferase activity" evidence=ISS] [GO:0009507 "chloroplast" evidence=ISM] [GO:0016301 "kinase activity" evidence=IEA] [GO:0016310 "phosphorylation" evidence=IEA] [GO:0032259 "methylation" evidence=IEA] Inte…
c98794_g1_i1	AT3G28900	TAIR|locus:2090759 - symbol:AT3G28900 "AT3G28900" species:3702 "Arabidopsis thaliana" [GO:0003735 "structural constituent of ribosome" evidence=ISS] [GO:0005737 "cytoplasm" evidence=ISM] [GO:0005840 "ribosome" evidence=ISS] [GO:0006412 "translation" evidence=ISS] [GO:0042254 "ribosome biogenesis" evidence=ISS] [GO:0022626 "cytosolic ribosome" evidence=IDA] [GO:0022625 "cytosolic large ribosomal s…
c66868_g2_i1	AT1G17420	TAIR|locus:2018848 - symbol:LOX3 "AT1G17420" species:3702 "Arabidopsis thaliana" [GO:0009507 "chloroplast" evidence=ISM;IEA] [GO:0031408 "oxylipin biosynthetic process" evidence=IEA] [GO:0046872 "metal ion binding" evidence=IEA] [GO:0009611 "response to wounding" evidence=IEP;TAS] [GO:0009644 "response to high light intensity" evidence=IEP] [GO:0009753 "response to jasmonic acid" evidence=IEP] [G…
c28020_g1_i1	AT4G13410	TAIR|locus:2142100 - symbol:ATCSLA15 "AT4G13410" species:3702 "Arabidopsis thaliana" [GO:0000139 "Golgi membrane" evidence=IEA] [GO:0005794 "Golgi apparatus" evidence=ISM] [GO:0016021 "integral component of membrane" evidence=IEA] [GO:0016740 "transferase activity" evidence=IEA] [GO:0016757 "transferase activity, transferring glycosyl groups" evidence=IEA;ISS] [GO:0016759 "cellulose synthase acti…
c66376_g1_i1	AT5G40160	TAIR|locus:2173767 - symbol:EMB506 "embryo defective 506" species:3702 "Arabidopsis thaliana" [GO:0005634 "nucleus" evidence=ISM] [GO:0009507 "chloroplast" evidence=IEA] [GO:0009793 "embryo development ending in seed dormancy" evidence=IMP] [GO:0005515 "protein binding" evidence=IPI] InterPro:IPR002110 PROSITE:PS50088 SMART:SM00248 TAIR:locus:2173767 Proteomes:UP000006548 EMBL:CP002688 GO:GO:0009…
c77498_g1_i1	AT5G64080	TAIR|locus:2164411 - symbol:XYP1 "xylogen protein 1" species:3702 "Arabidopsis thaliana" [GO:0005886 "plasma membrane" evidence=ISM] [GO:0006869 "lipid transport" evidence=IEA;ISS] [GO:0008289 "lipid binding" evidence=IEA;ISS] [GO:0031225 "anchored component of membrane" evidence=TAS] [GO:0046658 "anchored component of plasma membrane" evidence=IDA] InterPro:IPR000528 PRINTS:PR00382 TAIR:locus:21…
c40361_g1_i1	AT4G27860	TAIR|locus:2137375 - symbol:MEB1 "MEMBRANE OF ER BODY 1" species:3702 "Arabidopsis thaliana" [GO:0005634 "nucleus" evidence=ISM] [GO:0005789 "endoplasmic reticulum membrane" evidence=IEA] [GO:0006880 "intracellular sequestering of iron ion" evidence=IBA] [GO:0016020 "membrane" evidence=IBA] [GO:0016021 "integral component of membrane" evidence=IEA;ISS] [GO:0030026 "cellular manganese ion homeosta…
c57032_g1_i2	AT3G59010	TAIR|locus:2077710 - symbol:PME61 "AT3G59010" species:3702 "Arabidopsis thaliana" [GO:0005576 "extracellular region" evidence=ISM;IEA] [GO:0005618 "cell wall" evidence=IEA] [GO:0009505 "plant-type cell wall" evidence=ISS] [GO:0030599 "pectinesterase activity" evidence=ISS;IMP] [GO:0042545 "cell wall modification" evidence=IEA] [GO:0045330 "aspartyl esterase activity" evidence=IEA] [GO:0045490 "pe…
c11736_g1_i1	AT3G03190	TAIR|locus:2097730 - symbol:GSTF11 "AT3G03190" species:3702 "Arabidopsis thaliana" [GO:0004364 "glutathione transferase activity" evidence=ISS;IBA] [GO:0005737 "cytoplasm" evidence=ISM;NAS;IBA] [GO:0005829 "cytosol" evidence=IEA] [GO:0006749 "glutathione metabolic process" evidence=IBA] [GO:0009407 "toxin catabolic process" evidence=TAS] [GO:0006979 "response to oxidative stress" evidence=IEP] In…
c59592_g1_i1	AT4G39510	TAIR|locus:2122521 - symbol:CYP96A12 "AT4G39510" species:3702 "Arabidopsis thaliana" [GO:0004497 "monooxygenase activity" evidence=IEA] [GO:0005506 "iron ion binding" evidence=IEA] [GO:0016021 "integral component of membrane" evidence=IEA] [GO:0016705 "oxidoreductase activity, acting on paired donors, with incorporation or reduction of molecular oxygen" evidence=IEA] [GO:0019825 "oxygen binding" …
c31578_g1_i1	AT4G12510	TAIR|locus:2135545 - symbol:AZI5 species:3702 "Arabidopsis thaliana" [GO:0005576 "extracellular region" evidence=ISM] [GO:0006869 "lipid transport" evidence=ISS] [GO:0008289 "lipid binding" evidence=ISS] [GO:0005783 "endoplasmic reticulum" evidence=IDA] [GO:0009506 "plasmodesma" evidence=IDA] TAIR:locus:2135545 TAIR:locus:2135555 GO:GO:0005783 Proteomes:UP000006548 GO:GO:0009506 EMBL:CP002687 Int…
c66694_g2_i1	AT4G39950	TAIR|locus:2140020 - symbol:CYP79B2 "AT4G39950" species:3702 "Arabidopsis thaliana" [GO:0004497 "monooxygenase activity" evidence=IEA] [GO:0005506 "iron ion binding" evidence=IEA] [GO:0009507 "chloroplast" evidence=ISM;NAS] [GO:0016020 "membrane" evidence=IBA] [GO:0016021 "integral component of membrane" evidence=IEA] [GO:0016705 "oxidoreductase activity, acting on paired donors, with incorporati…
c68822_g1_i2	AT2G21790	TAIR|locus:2052469 - symbol:RNR1 "AT2G21790" species:3702 "Arabidopsis thaliana" [GO:0004748 "ribonucleoside-diphosphate reductase activity, thioredoxin disulfide as acceptor" evidence=ISS] [GO:0005524 "ATP binding" evidence=IEA] [GO:0005737 "cytoplasm" evidence=ISM;IEA] [GO:0005971 "ribonucleoside-diphosphate reductase complex" evidence=ISS] [GO:0006260 "DNA replication" evidence=IEA;ISS;IMP] [G…
c25743_g1_i1	AT2G32765	TAIR|locus:505006284 - symbol:SUMO5 "AT2G32765" species:3702 "Arabidopsis thaliana" [GO:0005634 "nucleus" evidence=IBA] [GO:0005737 "cytoplasm" evidence=IEA] [GO:0009507 "chloroplast" evidence=ISM] [GO:0031386 "protein tag" evidence=IDA] [GO:0016925 "protein sumoylation" evidence=IDA] InterPro:IPR000626 InterPro:IPR033950 PROSITE:PS50053 SMART:SM00213 TAIR:locus:505006284 Proteomes:UP000006548 GO…
c56197_g1_i2	AT5G38890	TAIR|locus:2152297 - symbol:AT5G38890 "AT5G38890" species:3702 "Arabidopsis thaliana" [GO:0003723 "RNA binding" evidence=IEA] [GO:0005634 "nucleus" evidence=ISM] [GO:0008150 "biological_process" evidence=ND] [GO:0000176 "nuclear exosome (RNase complex)" evidence=IBA] InterPro:IPR003029 InterPro:IPR019495 Pfam:PF10447 PROSITE:PS50126 TAIR:locus:2152297 Proteomes:UP000006548 GO:GO:0005737 EMBL:CP00…
c61360_g1_i2	AT3G21560	TAIR|locus:2089880 - symbol:UGT84A2 "AT3G21560" species:3702 "Arabidopsis thaliana" [GO:0008194 "UDP-glycosyltransferase activity" evidence=ISS] [GO:0009636 "response to toxic substance" evidence=IEA] [GO:0043231 "intracellular membrane-bounded organelle" evidence=IBA] [GO:0080043 "quercetin 3-O-glucosyltransferase activity" evidence=IBA] [GO:0080044 "quercetin 7-O-glucosyltransferase activity" e…
c53856_g1_i1	AT4G28250	TAIR|locus:2123643 - symbol:EXPB3 "AT4G28250" species:3702 "Arabidopsis thaliana" [GO:0005576 "extracellular region" evidence=ISM;IEA] [GO:0005618 "cell wall" evidence=IEA] [GO:0009664 "plant-type cell wall organization" evidence=ISS] [GO:0009826 "unidimensional cell growth" evidence=ISS;NAS] [GO:0009828 "plant-type cell wall loosening" evidence=ISS;NAS] [GO:0016020 "membrane" evidence=IEA] [GO:0…
c14408_g1_i1	AT3G57860	TAIR|locus:2095823 - symbol:UVI4-LIKE "UV-B-insensitive 4-like" species:3702 "Arabidopsis thaliana" [GO:0005634 "nucleus" evidence=ISM;IDA] [GO:0006260 "DNA replication" evidence=IEA] [GO:0006952 "defense response" evidence=IEA] [GO:0051301 "cell division" evidence=IEA] [GO:0040020 "regulation of meiotic nuclear division" evidence=IMP] [GO:0005515 "protein binding" evidence=IPI] [GO:0007088 "regu…
c11288_g1_i1	AT5G44050	TAIR|locus:2172477 - symbol:AtDTX28 "AT5G44050" species:3702 "Arabidopsis thaliana" [GO:0005215 "transporter activity" evidence=ISS] [GO:0005886 "plasma membrane" evidence=ISM] [GO:0015297 "antiporter activity" evidence=IEA] [GO:0016021 "integral component of membrane" evidence=IEA] [GO:0016020 "membrane" evidence=ISS] [GO:0015238 "drug transmembrane transporter activity" evidence=IBA] InterPro:I…
c20956_g1_i1	AT1G76680	TAIR|locus:2030086 - symbol:OPR1 "AT1G76680" species:3702 "Arabidopsis thaliana" [GO:0005737 "cytoplasm" evidence=ISM;IEA] [GO:0010150 "leaf senescence" evidence=TAS] [GO:0010181 "FMN binding" evidence=IEA] [GO:0016629 "12-oxophytodienoate reductase activity" evidence=IEA;ISS;IDA] [GO:0031408 "oxylipin biosynthetic process" evidence=IEA] [GO:0055114 "oxidation-reduction process" evidence=IEA] [GO…
c33337_g1_i1	AT1G31320	TAIR|locus:2197500 - symbol:LBD4 "LOB domain-containing protein 4" species:3702 "Arabidopsis thaliana" [GO:0005634 "nucleus" evidence=ISM] [GO:0008150 "biological_process" evidence=ND] [GO:0005515 "protein binding" evidence=IPI] TAIR:locus:2197500 EMBL:CP002684 Proteomes:UP000006548 EMBL:AC007654 InterPro:IPR004883 Pfam:PF03195 PROSITE:PS50891 HOGENOM:HOG000237548 OrthoDB:EOG09360RWQ eggNOG:ENOG4…
c20450_g1_i1	AT4G24140	TAIR|locus:2134976 - symbol:AT4G24140 "AT4G24140" species:3702 "Arabidopsis thaliana" [GO:0005576 "extracellular region" evidence=IEA] [GO:0005618 "cell wall" evidence=IEA] [GO:0005737 "cytoplasm" evidence=ISM] [GO:0005886 "plasma membrane" evidence=IEA] [GO:0016787 "hydrolase activity" evidence=IEA;ISS] [GO:0071555 "cell wall organization" evidence=IEA] Pfam:PF00561 InterPro:IPR000073 InterPro:I…
c69246_g1_i1	AT1G24020	TAIR|locus:2199932 - symbol:MLP423 "AT1G24020" species:3702 "Arabidopsis thaliana" [GO:0006952 "defense response" evidence=IEA] [GO:0009507 "chloroplast" evidence=ISM] [GO:0009607 "response to biotic stimulus" evidence=IEA] [GO:0016020 "membrane" evidence=IDA] InterPro:IPR000916 Pfam:PF00407 SMART:SM01037 TAIR:locus:2199932 EMBL:CP002684 Proteomes:UP000006548 GO:GO:0016020 GO:GO:0006952 Gene3D:3.…
c54355_g1_i1	AT3G56870	TAIR|locus:2103570 - symbol:AT3G56870 "AT3G56870" species:3702 "Arabidopsis thaliana" [GO:0003674 "molecular_function" evidence=ND] [GO:0005634 "nucleus" evidence=ISM] [GO:0008150 "biological_process" evidence=ND] TAIR:locus:2103570 Proteomes:UP000006548 EMBL:CP002686 EMBL:AY735621 RefSeq:NP_001326253.1 RefSeq:NP_191246.2 UniGene:At.51005 STRING:3702.AT3G56870.1 EnsemblPlants:AT3G56870.1 EnsemblP…
c40554_g2_i2	AT2G47670	TAIR|locus:2043398 - symbol:PMEI6 "AT2G47670" species:3702 "Arabidopsis thaliana" [GO:0046910 "pectinesterase inhibitor activity" evidence=ISS;IDA] [GO:0048046 "apoplast" evidence=IEA] [GO:0010214 "seed coat development" evidence=IMP] [GO:0043086 "negative regulation of catalytic activity" evidence=IDA] InterPro:IPR006501 Pfam:PF04043 SMART:SM00856 TAIR:locus:2043398 Proteomes:UP000006548 EMBL:CP…
c61947_g1_i1	AT1G60720	TAIR|locus:2036489 - symbol:AT1G60720 "AT1G60720" species:3702 "Arabidopsis thaliana" [GO:0008150 "biological_process" evidence=ND] TAIR:locus:2036489 EMBL:CP002684 Proteomes:UP000006548 eggNOG:KOG1075 eggNOG:ENOG410Y65V GO:GO:0003964 InterPro:IPR026960 Pfam:PF13966 OrthoDB:EOG093611HE RefSeq:NP_176271.1 PaxDb:F4HPY3 EnsemblPlants:AT1G60720.1 GeneID:842366 Gramene:AT1G60720.1 KEGG:ath:AT1G60720 A…
c65577_g1_i2	AT4G18100	TAIR|locus:2117696 - symbol:AT4G18100 "AT4G18100" species:3702 "Arabidopsis thaliana" [GO:0003735 "structural constituent of ribosome" evidence=ISS] [GO:0005737 "cytoplasm" evidence=ISM] [GO:0005840 "ribosome" evidence=ISS] [GO:0006412 "translation" evidence=IEA;ISS] [GO:0042254 "ribosome biogenesis" evidence=ISS] [GO:0005730 "nucleolus" evidence=IDA] [GO:0022626 "cytosolic ribosome" evidence=IDA…
c61263_g1_i2	AT3G53190	TAIR|locus:2101998 - symbol:AT3G53190 species:3702 "Arabidopsis thaliana" [GO:0005886 "plasma membrane" evidence=ISM] [GO:0016829 "lyase activity" evidence=ISS] [GO:0030570 "pectate lyase activity" evidence=IEA;ISS] [GO:0045490 "pectin catabolic process" evidence=IEA] [GO:0046872 "metal ion binding" evidence=IEA] [GO:0031225 "anchored component of membrane" evidence=TAS] UniPathway:UPA00545 Inter…
c84671_g1_i1	AT5G55920	TAIR|locus:2178393 - symbol:OLI2 "AT5G55920" species:3702 "Arabidopsis thaliana" [GO:0000470 "maturation of LSU-rRNA" evidence=IBA] [GO:0005634 "nucleus" evidence=ISM] [GO:0005730 "nucleolus" evidence=ISS;IBA] [GO:0009383 "rRNA (cytosine-C5-)-methyltransferase activity" evidence=IBA] [GO:0070475 "rRNA base methylation" evidence=IBA] [GO:0008283 "cell proliferation" evidence=IMP] [GO:0009965 "leaf…
c62674_g1_i4	AT2G28500	TAIR|locus:2056578 - symbol:LBD11 "LOB domain-containing protein 11" species:3702 "Arabidopsis thaliana" [GO:0005634 "nucleus" evidence=ISM] [GO:0008150 "biological_process" evidence=ND] TAIR:locus:2056578 Proteomes:UP000006548 EMBL:CP002685 EMBL:AC006587 InterPro:IPR004883 Pfam:PF03195 PROSITE:PS50891 EMBL:CK117671 EMBL:AB473840 PIR:F84685 RefSeq:NP_180417.2 UniGene:At.50670 ProteinModelPortal:Q…
c49980_g2_i1	AT1G27130	TAIR|locus:2205784 - symbol:GSTU13 "AT1G27130" species:3702 "Arabidopsis thaliana" [GO:0004364 "glutathione transferase activity" evidence=ISS;IBA] [GO:0005737 "cytoplasm" evidence=NAS;IBA] [GO:0005829 "cytosol" evidence=IEA] [GO:0006749 "glutathione metabolic process" evidence=IBA] [GO:0009407 "toxin catabolic process" evidence=TAS] [GO:0046686 "response to cadmium ion" evidence=IEP] InterPro:IP…
c63937_g1_i3	AT5G51530	TAIR|locus:2153157 - symbol:AT5G51530 species:3702 "Arabidopsis thaliana" [GO:0005634 "nucleus" evidence=ISM] [GO:0016787 "hydrolase activity" evidence=IEA] [GO:0005829 "cytosol" evidence=RCA] TAIR:locus:2153157 Proteomes:UP000006548 EMBL:CP002688 GO:GO:0016787 EMBL:AB018109 eggNOG:KOG1887 eggNOG:ENOG410XSNE HOGENOM:HOG000131744 InterPro:IPR006866 InterPro:IPR006865 Pfam:PF04781 Pfam:PF04780 RefS…
c7038_g1_i1	AT4G26055	TAIR|locus:4515103456 - symbol:AT4G26055 "AT4G26055" species:3702 "Arabidopsis thaliana" [GO:0003674 "molecular_function" evidence=ND] [GO:0008150 "biological_process" evidence=ND] [GO:0009507 "chloroplast" evidence=ISM] [GO:0016021 "integral component of membrane" evidence=IEA] TAIR:locus:4515103456 GO:GO:0016021 Proteomes:UP000006548 EMBL:CP002687 InterPro:IPR027858 Pfam:PF14990 RefSeq:NP_00111…
c67656_g1_i2	AT1G75150	TAIR|locus:2025137 - symbol:AT1G75150 "AT1G75150" species:3702 "Arabidopsis thaliana" [GO:0003674 "molecular_function" evidence=ND] [GO:0005634 "nucleus" evidence=ISM] [GO:0008150 "biological_process" evidence=ND] TAIR:locus:2025137 EMBL:CP002684 Proteomes:UP000006548 GO:GO:0016874 RefSeq:NP_001319384.1 UniGene:At.50968 ProteinModelPortal:F4HXG0 SMR:F4HXG0 STRING:3702.AT1G75150.1 iPTMnet:F4HXG0 P…
c79048_g1_i1	AT5G65380	TAIR|locus:2168210 - symbol:AT5G65380 "AT5G65380" species:3702 "Arabidopsis thaliana" [GO:0005215 "transporter activity" evidence=ISS] [GO:0005886 "plasma membrane" evidence=ISM] [GO:0009835 "fruit ripening" evidence=ISS] [GO:0015297 "antiporter activity" evidence=IEA;ISS] [GO:0016020 "membrane" evidence=ISS] [GO:0016021 "integral component of membrane" evidence=IEA] InterPro:IPR002528 Pfam:PF015…
c51544_g1_i2	AT1G06180	TAIR|locus:2038520 - symbol:MYB13 "AT1G06180" species:3702 "Arabidopsis thaliana" [GO:0000981 "RNA polymerase II transcription factor activity, sequence-specific DNA binding" evidence=IBA] [GO:0001135 "transcription factor activity, RNA polymerase II transcription factor recruiting" evidence=IBA] [GO:0003677 "DNA binding" evidence=ISS] [GO:0005634 "nucleus" evidence=ISM;IBA] [GO:0006351 "transcri…
c47884_g1_i2	AT5G14360	TAIR|locus:2145683 - symbol:AT5G14360 "AT5G14360" species:3702 "Arabidopsis thaliana" [GO:0003674 "molecular_function" evidence=ND] [GO:0005739 "mitochondrion" evidence=ISM] [GO:0019941 "modification-dependent protein catabolic process" evidence=IBA] [GO:0030162 "regulation of proteolysis" evidence=IBA] [GO:0070628 "proteasome binding" evidence=IBA] [GO:0031386 "protein tag" evidence=IBA] InterPr…
c11652_g1_i1	AT3G54150	TAIR|locus:2080245 - symbol:EFD "AT3G54150" species:3702 "Arabidopsis thaliana" [GO:0008168 "methyltransferase activity" evidence=IEA] [GO:0008757 "S-adenosylmethionine-dependent methyltransferase activity" evidence=IBA] [GO:0032259 "methylation" evidence=IEA;IBA] [GO:0005829 "cytosol" evidence=IDA] [GO:0005634 "nucleus" evidence=IDA] [GO:0009846 "pollen germination" evidence=IMP] [GO:0010584 "po…
c62777_g1_i1	AT5G01500	TAIR|locus:2149725 - symbol:TAAC "AT5G01500" species:3702 "Arabidopsis thaliana" [GO:0005215 "transporter activity" evidence=ISS] [GO:0005739 "mitochondrion" evidence=ISM;IDA] [GO:0005743 "mitochondrial inner membrane" evidence=ISS;IBA] [GO:0006810 "transport" evidence=ISS] [GO:0006839 "mitochondrial transport" evidence=IBA] [GO:0009535 "chloroplast thylakoid membrane" evidence=IEA] [GO:0016021 "…
c52056_g1_i6	AT4G36540	TAIR|locus:2115200 - symbol:BEE2 "AT4G36540" species:3702 "Arabidopsis thaliana" [GO:0003677 "DNA binding" evidence=ISS;IDA] [GO:0003700 "DNA binding transcription factor activity" evidence=ISS] [GO:0005634 "nucleus" evidence=ISM;IEA] [GO:0046983 "protein dimerization activity" evidence=IEA] [GO:0006355 "regulation of transcription, DNA-templated" evidence=TAS] [GO:0005515 "protein binding" evide…
c65889_g3_i1	AT2G40230	TAIR|locus:2065064 - symbol:AT2G40230 species:3702 "Arabidopsis thaliana" [GO:0005737 "cytoplasm" evidence=ISM] [GO:0016740 "transferase activity" evidence=ISS] [GO:0016747 "transferase activity, transferring acyl groups other than amino-acyl groups" evidence=IEA] InterPro:IPR003480 Pfam:PF02458 TAIR:locus:2065064 Proteomes:UP000006548 EMBL:CP002685 GO:GO:0016747 EMBL:AF085279 HOGENOM:HOG00023741…
c38234_g1_i1	AT1G20190	TAIR|locus:2198576 - symbol:EXPA11 "AT1G20190" species:3702 "Arabidopsis thaliana" [GO:0005576 "extracellular region" evidence=ISM;IEA] [GO:0005618 "cell wall" evidence=IEA;IDA] [GO:0009664 "plant-type cell wall organization" evidence=IEA] [GO:0009826 "unidimensional cell growth" evidence=ISS;NAS] [GO:0009828 "plant-type cell wall loosening" evidence=ISS;NAS] [GO:0009831 "plant-type cell wall mod…
c63875_g1_i2	AT1G78090	TAIR|locus:2194704 - symbol:TPPB "AT1G78090" species:3702 "Arabidopsis thaliana" [GO:0004805 "trehalose-phosphatase activity" evidence=IEA;IDA] [GO:0005634 "nucleus" evidence=ISM] [GO:0005992 "trehalose biosynthetic process" evidence=IEA;IDA] InterPro:IPR003337 Pfam:PF02358 UniPathway:UPA00299 InterPro:IPR006379 InterPro:IPR023214 TAIR:locus:2194704 EMBL:CP002684 Proteomes:UP000006548 Gene3D:3.40…
c48152_g1_i2	AT2G35585	TAIR|locus:505006293 - symbol:AT2G35585 "AT2G35585" species:3702 "Arabidopsis thaliana" [GO:0003674 "molecular_function" evidence=ND] [GO:0005634 "nucleus" evidence=ISM] [GO:0008150 "biological_process" evidence=ND] [GO:0016021 "integral component of membrane" evidence=IEA] TAIR:locus:505006293 GO:GO:0016021 Proteomes:UP000006548 EMBL:CP002685 EMBL:AC005314 EMBL:AY088349 EMBL:BT024824 RefSeq:NP_5…
c52959_g1_i1	AT2G38110	TAIR|locus:2042947 - symbol:GPAT6 "GLYCEROL-3-PHOSPHATE sn-2-ACYLTRANSFERASE 6" species:3702 "Arabidopsis thaliana" [GO:0005739 "mitochondrion" evidence=ISM] [GO:0008654 "phospholipid biosynthetic process" evidence=IEA] [GO:0016020 "membrane" evidence=IBA] [GO:0016021 "integral component of membrane" evidence=IEA] [GO:0016746 "transferase activity, transferring acyl groups" evidence=ISS] [GO:0102…
c68730_g2_i3	AT4G13370	TAIR|locus:2142060 - symbol:CORD3 "AT4G13370" species:3702 "Arabidopsis thaliana" [GO:0003674 "molecular_function" evidence=ND] [GO:0005634 "nucleus" evidence=ISM] [GO:0008150 "biological_process" evidence=ND] [GO:0005829 "cytosol" evidence=IDA] TAIR:locus:2142060 Proteomes:UP000006548 GO:GO:0005829 EMBL:CP002687 EMBL:AL161536 EMBL:AL049608 UniGene:At.33381 UniGene:At.48855 InterPro:IPR010341 PAN…
c51567_g1_i2	AT3G56200	TAIR|locus:2078381 - symbol:AT3G56200 species:3702 "Arabidopsis thaliana" [GO:0005886 "plasma membrane" evidence=ISM] [GO:0006865 "amino acid transport" evidence=ISS] [GO:0015171 "amino acid transmembrane transporter activity" evidence=ISS] [GO:0016020 "membrane" evidence=ISS] [GO:0016021 "integral component of membrane" evidence=IEA] InterPro:IPR002293 PIRSF:PIRSF006060 TAIR:locus:2078381 GO:GO:…
c23561_g1_i1	AT5G17300	TAIR|locus:2167210 - symbol:RVE1 "REVEILLE 1" species:3702 "Arabidopsis thaliana" [GO:0005634 "nucleus" evidence=ISM] [GO:0003700 "DNA binding transcription factor activity" evidence=ISS;IMP] [GO:0006355 "regulation of transcription, DNA-templated" evidence=TAS] [GO:0003677 "DNA binding" evidence=IDA] [GO:0007623 "circadian rhythm" evidence=IEP] [GO:0009734 "auxin-activated signaling pathway" evi…
c55636_g2_i1	AT3G49380	TAIR|locus:2082946 - symbol:iqd15 "AT3G49380" species:3702 "Arabidopsis thaliana" [GO:0005516 "calmodulin binding" evidence=ISS] [GO:0005634 "nucleus" evidence=ISM] [GO:0008150 "biological_process" evidence=ND] InterPro:IPR000048 Pfam:PF00612 PROSITE:PS50096 InterPro:IPR027417 TAIR:locus:2082946 SUPFAM:SSF52540 Proteomes:UP000006548 EMBL:CP002686 EMBL:AC012329 EMBL:AL132956 InterPro:IPR025064 Pfa…
c52192_g1_i1	AT5G44635	TAIR|locus:504954997 - symbol:MCM6 "AT5G44635" species:3702 "Arabidopsis thaliana" [GO:0003677 "DNA binding" evidence=ISS] [GO:0005524 "ATP binding" evidence=ISS] [GO:0005634 "nucleus" evidence=ISM] [GO:0006270 "DNA replication initiation" evidence=ISS] [GO:0008094 "DNA-dependent ATPase activity" evidence=ISS] [GO:0006268 "DNA unwinding involved in DNA replication" evidence=TAS] [GO:0005515 "prot…
c64589_g1_i2	AT5G20940	TAIR|locus:2147102 - symbol:AT5G20940 "AT5G20940" species:3702 "Arabidopsis thaliana" [GO:0004553 "hydrolase activity, hydrolyzing O-glycosyl compounds" evidence=ISS] [GO:0005576 "extracellular region" evidence=ISM] [GO:0005975 "carbohydrate metabolic process" evidence=ISS] InterPro:IPR001764 InterPro:IPR002772 InterPro:IPR036881 InterPro:IPR036962 Pfam:PF00933 Pfam:PF01915 PRINTS:PR00133 TAIR:lo…
c58880_g1_i4	AT3G14190	TAIR|locus:2087482 - symbol:CMR1 "AT3G14190" species:3702 "Arabidopsis thaliana" [GO:0003674 "molecular_function" evidence=ND] [GO:0005634 "nucleus" evidence=ISM;IDA] [GO:0005737 "cytoplasm" evidence=IEA] [GO:0007059 "chromosome segregation" evidence=IEA] [GO:0051301 "cell division" evidence=IEA] [GO:0051321 "meiotic cell cycle" evidence=IEA] [GO:0007346 "regulation of mitotic cell cycle" evidenc…
c56293_g1_i1	AT5G26780	TAIR|locus:2148463 - symbol:SHM2 "AT5G26780" species:3702 "Arabidopsis thaliana" [GO:0004372 "glycine hydroxymethyltransferase activity" evidence=ISS] [GO:0005739 "mitochondrion" evidence=ISM;IDA] [GO:0006544 "glycine metabolic process" evidence=ISS] [GO:0006563 "L-serine metabolic process" evidence=ISS] [GO:0008270 "zinc ion binding" evidence=IDA] [GO:0050897 "cobalt ion binding" evidence=IDA] […
c68882_g2_i3	AT1G68560	TAIR|locus:2026895 - symbol:XYL1 "AT1G68560" species:3702 "Arabidopsis thaliana" [GO:0004553 "hydrolase activity, hydrolyzing O-glycosyl compounds" evidence=ISS] [GO:0005576 "extracellular region" evidence=ISM] [GO:0030246 "carbohydrate binding" evidence=IEA] [GO:0061634 "alpha-D-xyloside xylohydrolase" evidence=IEA] [GO:0071555 "cell wall organization" evidence=IEA] [GO:0009044 "xylan 1,4-beta-x…
c47065_g1_i2	AT3G57010	TAIR|locus:2080660 - symbol:AT3G57010 "AT3G57010" species:3702 "Arabidopsis thaliana" [GO:0005773 "vacuole" evidence=IEA] [GO:0009058 "biosynthetic process" evidence=IEA] [GO:0009507 "chloroplast" evidence=ISM] [GO:0009821 "alkaloid biosynthetic process" evidence=ISS] [GO:0016844 "strictosidine synthase activity" evidence=ISS;TAS] [GO:0005783 "endoplasmic reticulum" evidence=IDA] [GO:0016788 "hyd…
c52955_g1_i1	AT4G34910	TAIR|locus:2116920 - symbol:AT4G34910 "AT4G34910" species:3702 "Arabidopsis thaliana" [GO:0003723 "RNA binding" evidence=IEA] [GO:0005524 "ATP binding" evidence=IEA] [GO:0005634 "nucleus" evidence=ISM] [GO:0008026 "ATP-dependent helicase activity" evidence=ISS] [GO:0010501 "RNA secondary structure unwinding" evidence=IBA] InterPro:IPR011545 Pfam:PF00270 InterPro:IPR001650 Pfam:PF00271 InterPro:IP…
c68982_g1_i1	AT5G46280	TAIR|locus:2170418 - symbol:MCM3 "AT5G46280" species:3702 "Arabidopsis thaliana" [GO:0003677 "DNA binding" evidence=IEA;ISS] [GO:0004386 "helicase activity" evidence=IEA] [GO:0005524 "ATP binding" evidence=IEA;ISS] [GO:0005634 "nucleus" evidence=ISM;IEA] [GO:0006270 "DNA replication initiation" evidence=IEA;ISS] [GO:0007049 "cell cycle" evidence=IEA] [GO:0008094 "DNA-dependent ATPase activity" ev…
c65677_g2_i1	AT3G02510	TAIR|locus:2076889 - symbol:AT3G02510 "AT3G02510" species:3702 "Arabidopsis thaliana" [GO:0003682 "chromatin binding" evidence=ISS] [GO:0005737 "cytoplasm" evidence=ISM] [GO:0005886 "plasma membrane" evidence=ISM] [GO:0008150 "biological_process" evidence=ND] [GO:0008536 "Ran GTPase binding" evidence=ISS] InterPro:IPR000408 TAIR:locus:2076889 Pfam:PF00415 Proteomes:UP000006548 EMBL:CP002686 Gene3…
c54293_g5_i1	AT2G37220	TAIR|locus:2049721 - symbol:AT2G37220 "AT2G37220" species:3702 "Arabidopsis thaliana" [GO:0003723 "RNA binding" evidence=ISS] [GO:0006397 "mRNA processing" evidence=IEA] [GO:0009507 "chloroplast" evidence=ISM;IDA] [GO:0030529 "intracellular ribonucleoprotein complex" evidence=IEA] [GO:0009579 "thylakoid" evidence=IDA] [GO:0009941 "chloroplast envelope" evidence=IDA] [GO:0009535 "chloroplast thyla…
c60263_g1_i1	AT5G13220	TAIR|locus:2183921 - symbol:JAZ10 "AT5G13220" species:3702 "Arabidopsis thaliana" [GO:0003714 "transcription corepressor activity" evidence=IBA] [GO:0005634 "nucleus" evidence=ISM;IDA] [GO:0006351 "transcription, DNA-templated" evidence=IEA] [GO:0006355 "regulation of transcription, DNA-templated" evidence=IEA] [GO:0006952 "defense response" evidence=IEA] [GO:1903507 "negative regulation of nucle…
c60111_g1_i1	AT1G02870	TAIR|locus:2024665 - symbol:AT1G02870 "AT1G02870" species:3702 "Arabidopsis thaliana" [GO:0003674 "molecular_function" evidence=ND] [GO:0005634 "nucleus" evidence=ISM] TAIR:locus:2024665 EMBL:CP002684 Proteomes:UP000006548 GO:GO:0005730 GO:GO:0042273 UniGene:At.22880 UniGene:At.46895 KO:K14839 InterPro:IPR019002 PANTHER:PTHR13243 Pfam:PF09420 eggNOG:KOG4771 eggNOG:ENOG41123SB OMA:TKLNKMQ OrthoDB:…
c64919_g2_i2	AT5G26280	TAIR|locus:2179699 - symbol:AT5G26280 species:3702 "Arabidopsis thaliana" [GO:0009507 "chloroplast" evidence=ISM] [GO:0016020 "membrane" evidence=IDA] [GO:0009506 "plasmodesma" evidence=IDA] InterPro:IPR002083 InterPro:IPR008974 Pfam:PF00917 PROSITE:PS50144 SMART:SM00061 TAIR:locus:2179699 Proteomes:UP000006548 GO:GO:0009506 EMBL:CP002688 GO:GO:0016020 CDD:cd00121 Gene3D:2.60.210.10 SUPFAM:SSF495…
c68691_g3_i1	AT5G01870	TAIR|locus:2181022 - symbol:AT5G01870 species:3702 "Arabidopsis thaliana" [GO:0005576 "extracellular region" evidence=ISM] [GO:0006869 "lipid transport" evidence=ISS] [GO:0008289 "lipid binding" evidence=IEA;ISS] [GO:0005886 "plasma membrane" evidence=IDA] InterPro:IPR000528 PRINTS:PR00382 PROSITE:PS00597 TAIR:locus:2181022 Pfam:PF00234 Proteomes:UP000006548 GO:GO:0005886 EMBL:CP002688 GO:GO:0016…
c60730_g2_i1	AT2G44450	TAIR|locus:2050605 - symbol:BGLU15 "AT2G44450" species:3702 "Arabidopsis thaliana" [GO:0004553 "hydrolase activity, hydrolyzing O-glycosyl compounds" evidence=IEA;ISS] [GO:0005576 "extracellular region" evidence=ISM] [GO:0005975 "carbohydrate metabolic process" evidence=IEA] [GO:0008422 "beta-glucosidase activity" evidence=IBA] [GO:0009651 "response to salt stress" evidence=IBA] [GO:0009725 "resp…
c56985_g2_i1	AT1G48100	TAIR|locus:2023817 - symbol:PGX3 "AT1G48100" species:3702 "Arabidopsis thaliana" [GO:0004650 "polygalacturonase activity" evidence=IEA;ISS;IDA] [GO:0005576 "extracellular region" evidence=ISM;IEA] [GO:0005618 "cell wall" evidence=IEA;IDA] [GO:0005975 "carbohydrate metabolic process" evidence=IEA;ISS] [GO:0071555 "cell wall organization" evidence=IEA] [GO:0009831 "plant-type cell wall modification…
c57171_g1_i2	AT5G42330	TAIR|locus:2162266 - symbol:AT5G42330 "AT5G42330" species:3702 "Arabidopsis thaliana" [GO:0003674 "molecular_function" evidence=ND] [GO:0005739 "mitochondrion" evidence=ISM] [GO:0008150 "biological_process" evidence=ND] TAIR:locus:2162266 Proteomes:UP000006548 EMBL:CP002688 EMBL:BT014943 EMBL:BT015393 EMBL:AK176328 RefSeq:NP_199048.2 UniGene:At.49817 STRING:3702.AT5G42330.1 EnsemblPlants:AT5G4233…
c28441_g2_i2	AT5G10170	TAIR|locus:2184153 - symbol:MIPS3 "AT5G10170" species:3702 "Arabidopsis thaliana" [GO:0004512 "inositol-3-phosphate synthase activity" evidence=IGI;ISS] [GO:0005737 "cytoplasm" evidence=ISM;IDA] [GO:0006021 "inositol biosynthetic process" evidence=IEA;ISS;IBA] [GO:0008654 "phospholipid biosynthetic process" evidence=IEA;ISS] [GO:0009793 "embryo development ending in seed dormancy" evidence=IGI] I…
c44354_g2_i1	AT4G26600	TAIR|locus:2133832 - symbol:NOP2B "AT4G26600" species:3702 "Arabidopsis thaliana" [GO:0000470 "maturation of LSU-rRNA" evidence=IBA] [GO:0005634 "nucleus" evidence=ISM] [GO:0005730 "nucleolus" evidence=ISS;IBA;IDA] [GO:0009383 "rRNA (cytosine-C5-)-methyltransferase activity" evidence=IBA] [GO:0070475 "rRNA base methylation" evidence=IBA] InterPro:IPR001678 InterPro:IPR011023 InterPro:IPR018314 In…
c62478_g1_i3	AT2G05220	TAIR|locus:2051229 - symbol:AT2G05220 "AT2G05220" species:3702 "Arabidopsis thaliana" [GO:0003735 "structural constituent of ribosome" evidence=ISS] [GO:0005737 "cytoplasm" evidence=ISM] [GO:0005840 "ribosome" evidence=ISS] [GO:0006412 "translation" evidence=IEA;ISS] [GO:0022627 "cytosolic small ribosomal subunit" evidence=IDA] [GO:0005829 "cytosol" evidence=RCA] [GO:0005794 "Golgi apparatus" evi…
c54136_g1_i1	AT1G76410	TAIR|locus:2011686 - symbol:ATL8 species:3702 "Arabidopsis thaliana" [GO:0005634 "nucleus" evidence=ISM] [GO:0008270 "zinc ion binding" evidence=ISS] [GO:0016021 "integral component of membrane" evidence=IEA] [GO:0016567 "protein ubiquitination" evidence=IEA] [GO:0043161 "proteasome-mediated ubiquitin-dependent protein catabolic process" evidence=IBA] [GO:0046872 "metal ion binding" evidence=IEA]…
c15403_g1_i1	AT1G74190	TAIR|locus:2019662 - symbol:RLP15 "AT1G74190" species:3702 "Arabidopsis thaliana" [GO:0016021 "integral component of membrane" evidence=IEA] [GO:0007165 "signal transduction" evidence=IC] InterPro:IPR001611 Pfam:PF13855 InterPro:IPR003591 TAIR:locus:2019662 GO:GO:0016021 EMBL:CP002684 Proteomes:UP000006548 eggNOG:KOG0619 eggNOG:COG4886 Gene3D:3.80.10.10 InterPro:IPR032675 SMART:SM00369 SUPFAM:SSF…
c5405_g1_i1	AT1G64260	TAIR|locus:2014230 - symbol:AT1G64260 "AT1G64260" species:3702 "Arabidopsis thaliana" [GO:0005575 "cellular_component" evidence=ND] [GO:0008150 "biological_process" evidence=ND] [GO:0008270 "zinc ion binding" evidence=IEA] InterPro:IPR006564 InterPro:IPR007527 Pfam:PF04434 PROSITE:PS50966 SMART:SM00575 InterPro:IPR004332 TAIR:locus:2014230 EMBL:CP002684 Proteomes:UP000006548 GO:GO:0008270 EMBL:AC…
c3119_g1_i2	AT5G23420	TAIR|locus:2154433 - symbol:HMGB6 "high-mobility group box 6" species:3702 "Arabidopsis thaliana" [GO:0005634 "nucleus" evidence=ISM;IDA] [GO:0003700 "DNA binding transcription factor activity" evidence=ISS] [GO:0003677 "DNA binding" evidence=IDA] [GO:0000741 "karyogamy" evidence=IMP] [GO:0010197 "polar nucleus fusion" evidence=IMP] InterPro:IPR009071 Pfam:PF00505 TAIR:locus:2154433 Proteomes:UP0…
c68079_g1_i4	AT4G37750	TAIR|locus:2137559 - symbol:ANT "AT4G37750" species:3702 "Arabidopsis thaliana" [GO:0003677 "DNA binding" evidence=ISS;IDA;TAS] [GO:0003700 "DNA binding transcription factor activity" evidence=ISS;TAS] [GO:0005634 "nucleus" evidence=ISM;IEA;IC;IDA] [GO:0006351 "transcription, DNA-templated" evidence=IEA] [GO:0006355 "regulation of transcription, DNA-templated" evidence=IEA;ISS;TAS] [GO:0009908 "f…
c43865_g1_i1	AT3G21700	TAIR|locus:2093019 - symbol:SGP2 "AT3G21700" species:3702 "Arabidopsis thaliana" [GO:0003924 "GTPase activity" evidence=IEA] [GO:0005525 "GTP binding" evidence=IEA] [GO:0090404 "pollen tube tip" evidence=IDA] InterPro:IPR001806 Pfam:PF00071 InterPro:IPR027417 TAIR:locus:2093019 GO:GO:0005525 SUPFAM:SSF52540 Proteomes:UP000006548 EMBL:CP002686 GO:GO:0003924 EMBL:AB025634 GO:GO:0090404 eggNOG:COG11…
c66235_g1_i1	AT4G02060	TAIR|locus:2132223 - symbol:PRL "AT4G02060" species:3702 "Arabidopsis thaliana" [GO:0003677 "DNA binding" evidence=IEA;ISS] [GO:0003678 "DNA helicase activity" evidence=IEA] [GO:0005524 "ATP binding" evidence=IEA;ISS] [GO:0005634 "nucleus" evidence=ISM;IDA] [GO:0006270 "DNA replication initiation" evidence=IEA;ISS] [GO:0006351 "transcription, DNA-templated" evidence=IEA] [GO:0006355 "regulation o…
c66747_g3_i2	AT1G03080	TAIR|locus:2007569 - symbol:NET1D "Networked 1D" species:3702 "Arabidopsis thaliana" [GO:0005886 "plasma membrane" evidence=IDA] [GO:0051015 "actin filament binding" evidence=IBA] InterPro:IPR011684 Pfam:PF07765 PROSITE:PS51774 TAIR:locus:2007569 EMBL:CP002684 Proteomes:UP000006548 GO:GO:0005886 GO:GO:0003779 EMBL:AC006550 eggNOG:ENOG410IEAG eggNOG:ENOG410XW3C HOGENOM:HOG000153125 PIR:F86161 RefS…
c4559_g1_i1	AT5G10310	TAIR|locus:2145367 - symbol:AtEPFL1 "AT5G10310" species:3702 "Arabidopsis thaliana" [GO:0003674 "molecular_function" evidence=ND] [GO:0005576 "extracellular region" evidence=ISM;IEA] [GO:0010052 "guard cell differentiation" evidence=IBA] TAIR:locus:2145367 Proteomes:UP000006548 EMBL:CP002688 GO:GO:0005576 EMBL:AL360334 GO:GO:0010374 GO:GO:0010052 EMBL:BT010810 EMBL:BT011282 PIR:T50819 RefSeq:NP_1…
c6441_g1_i1	AT2G13770	TAIR|locus:2040446 - symbol:AT2G13770 "AT2G13770" species:3702 "Arabidopsis thaliana" [GO:0005575 "cellular_component" evidence=ND] [GO:0016788 "hydrolase activity, acting on ester bonds" evidence=IEA] InterPro:IPR006912 Pfam:PF04827 TAIR:locus:2040446 Proteomes:UP000006548 EMBL:CP002685 GO:GO:0016788 EMBL:DQ446492 RefSeq:NP_178997.2 UniGene:At.52730 EnsemblPlants:AT2G13770.1 GeneID:815861 Gramen…
c33841_g1_i1	AT4G33790	TAIR|locus:2134278 - symbol:CER4 "AT4G33790" species:3702 "Arabidopsis thaliana" [GO:0006629 "lipid metabolic process" evidence=IEA] [GO:0009556 "microsporogenesis" evidence=ISS] [GO:0010345 "suberin biosynthetic process" evidence=IBA] [GO:0016627 "oxidoreductase activity, acting on the CH-CH group of donors" evidence=ISS] [GO:0035336 "long-chain fatty-acyl-CoA metabolic process" evidence=IBA] [G…
c61850_g1_i1	AT2G03090	TAIR|locus:2056670 - symbol:EXPA15 "AT2G03090" species:3702 "Arabidopsis thaliana" [GO:0005576 "extracellular region" evidence=ISM;IEA] [GO:0005618 "cell wall" evidence=IEA] [GO:0009664 "plant-type cell wall organization" evidence=IEA] [GO:0009826 "unidimensional cell growth" evidence=ISS;NAS] [GO:0009828 "plant-type cell wall loosening" evidence=ISS;NAS] [GO:0009831 "plant-type cell wall modific…
c62250_g1_i1	AT3G47520	TAIR|locus:2079177 - symbol:MDH "AT3G47520" species:3702 "Arabidopsis thaliana" [GO:0005975 "carbohydrate metabolic process" evidence=IEA] [GO:0006099 "tricarboxylic acid cycle" evidence=IEA] [GO:0006108 "malate metabolic process" evidence=IEA] [GO:0009507 "chloroplast" evidence=ISM;IDA] [GO:0016615 "malate dehydrogenase activity" evidence=ISS] [GO:0009941 "chloroplast envelope" evidence=IDA] [GO…
c63781_g1_i2	AT1G01190	TAIR|locus:2035282 - symbol:CYP78A8 "AT1G01190" species:3702 "Arabidopsis thaliana" [GO:0016020 "membrane" evidence=IBA] [GO:0016709 "oxidoreductase activity, acting on paired donors, with incorporation or reduction of molecular oxygen, NAD(P)H as one donor, and incorporation of one atom of oxygen" evidence=IBA] [GO:0019825 "oxygen binding" evidence=ISS] [GO:0044550 "secondary metabolite biosynth…
c34547_g1_i1	AT5G54145	TAIR|locus:504954908 - symbol:AT5G54145 "AT5G54145" species:3702 "Arabidopsis thaliana" [GO:0003674 "molecular_function" evidence=ND] [GO:0005739 "mitochondrion" evidence=ISM] [GO:0008150 "biological_process" evidence=ND] TAIR:locus:504954908 Proteomes:UP000006548 EMBL:CP002688 HOGENOM:HOG000148652 EMBL:AY039867 EMBL:AY077652 EMBL:AY087863 RefSeq:NP_680434.1 UniGene:At.26201 EnsemblPlants:AT5G541…
c78687_g1_i1	AT1G12630	TAIR|locus:2195062 - symbol:AT1G12630 "AT1G12630" species:3702 "Arabidopsis thaliana" [GO:0003677 "DNA binding" evidence=ISS] [GO:0003700 "DNA binding transcription factor activity" evidence=ISS] [GO:0005634 "nucleus" evidence=ISM;IEA;ISS] [GO:0006351 "transcription, DNA-templated" evidence=IEA] [GO:0006355 "regulation of transcription, DNA-templated" evidence=IEA;ISS] [GO:0009873 "ethylene-activ…
c27393_g1_i1	AT3G24255	TAIR|locus:2829273 - symbol:AT3G24255 species:3702 "Arabidopsis thaliana" [GO:0005634 "nucleus" evidence=ISM] [GO:0008150 "biological_process" evidence=ND] TAIR:locus:2829273 Proteomes:UP000006548 EMBL:CP002686 eggNOG:KOG1075 eggNOG:ENOG410Y65V GO:GO:0003964 InterPro:IPR026960 Pfam:PF13966 UniGene:At.5358 UniGene:At.66479 OrthoDB:EOG09360F59 RefSeq:NP_189068.2 ProteinModelPortal:F4J6J5 SMR:F4J6J5…
c50152_g1_i1	AT1G43760	TAIR|locus:2029122 - symbol:AT1G43760 "AT1G43760" species:3702 "Arabidopsis thaliana" [GO:0003674 "molecular_function" evidence=ND] [GO:0005575 "cellular_component" evidence=ND] [GO:0008150 "biological_process" evidence=ND] TAIR:locus:2029122 EMBL:CP002684 Proteomes:UP000006548 Gene3D:3.60.10.10 InterPro:IPR036691 SUPFAM:SSF56219 eggNOG:KOG1075 eggNOG:ENOG410Y65V RefSeq:NP_175044.1 UniGene:At.520…
c49829_g1_i1	AT5G60880	TAIR|locus:2159305 - symbol:BASL "AT5G60880" species:3702 "Arabidopsis thaliana" [GO:0005938 "cell cortex" evidence=IEA] [GO:0007049 "cell cycle" evidence=IEA] [GO:0005634 "nucleus" evidence=IDA] [GO:0009786 "regulation of asymmetric cell division" evidence=IMP] [GO:0009826 "unidimensional cell growth" evidence=IMP] [GO:0010374 "stomatal complex development" evidence=IMP] [GO:0019897 "extrinsic c…
c43470_g1_i1	AT2G39890	TAIR|locus:2061156 - symbol:PROT1 "proline transporter 1" species:3702 "Arabidopsis thaliana" [GO:0005886 "plasma membrane" evidence=ISM;IDA] [GO:0006865 "amino acid transport" evidence=ISS] [GO:0015171 "amino acid transmembrane transporter activity" evidence=ISS] [GO:0016020 "membrane" evidence=ISS] [GO:0016021 "integral component of membrane" evidence=IEA] [GO:0015193 "L-proline transmembrane t…
c60850_g1_i1	AT2G16440	TAIR|locus:2042674 - symbol:MCM4 "AT2G16440" species:3702 "Arabidopsis thaliana" [GO:0003677 "DNA binding" evidence=IEA;ISS] [GO:0003678 "DNA helicase activity" evidence=IEA] [GO:0005524 "ATP binding" evidence=IEA;ISS] [GO:0005634 "nucleus" evidence=ISM] [GO:0006270 "DNA replication initiation" evidence=IEA;ISS] [GO:0007049 "cell cycle" evidence=IEA] [GO:0008094 "DNA-dependent ATPase activity" ev…
c26344_g1_i1	AT1G33590	TAIR|locus:2197563 - symbol:AT1G33590 species:3702 "Arabidopsis thaliana" [GO:0005886 "plasma membrane" evidence=ISM] [GO:0006952 "defense response" evidence=ISS] [GO:0007165 "signal transduction" evidence=IC] [GO:0005618 "cell wall" evidence=IDA] [GO:0009507 "chloroplast" evidence=IDA] [GO:0009505 "plant-type cell wall" evidence=IDA] [GO:0080167 "response to karrikin" evidence=IEP] [GO:0005829 "…
c18354_g1_i1	AT1G63000	TAIR|locus:2015489 - symbol:NRS/ER "AT1G63000" species:3702 "Arabidopsis thaliana" [GO:0019305 "dTDP-rhamnose biosynthetic process" evidence=IEA;IDA] [GO:0055114 "oxidation-reduction process" evidence=IEA] [GO:0071555 "cell wall organization" evidence=IEA] [GO:0008830 "dTDP-4-dehydrorhamnose 3,5-epimerase activity" evidence=IDA] [GO:0008831 "dTDP-4-dehydrorhamnose reductase activity" evidence=IDA…
c64582_g3_i3	AT2G28000	TAIR|locus:2057841 - symbol:CPN60A "AT2G28000" species:3702 "Arabidopsis thaliana" [GO:0005524 "ATP binding" evidence=IEA] [GO:0006458 "'de novo' protein folding" evidence=IBA] [GO:0007005 "mitochondrion organization" evidence=IBA] [GO:0009507 "chloroplast" evidence=ISM;ISS;IDA] [GO:0042026 "protein refolding" evidence=IEA] [GO:0044183 "protein binding involved in protein folding" evidence=IBA] […
c23830_g1_i1	AT2G25060	TAIR|locus:2040164 - symbol:ENODL14 "AT2G25060" species:3702 "Arabidopsis thaliana" [GO:0005507 "copper ion binding" evidence=ISS] [GO:0005576 "extracellular region" evidence=ISM] [GO:0009055 "electron transfer activity" evidence=IEA] [GO:0031225 "anchored component of membrane" evidence=TAS] [GO:0046658 "anchored component of plasma membrane" evidence=IBA;IDA] [GO:0005886 "plasma membrane" evide…
c5974_g2_i1	AT1G53830	TAIR|locus:2197056 - symbol:PME2 "AT1G53830" species:3702 "Arabidopsis thaliana" [GO:0030599 "pectinesterase activity" evidence=ISS;IBA] [GO:0042545 "cell wall modification" evidence=IEA] [GO:0045330 "aspartyl esterase activity" evidence=IEA] [GO:0045490 "pectin catabolic process" evidence=IEA] [GO:0046910 "pectinesterase inhibitor activity" evidence=IBA] [GO:0009505 "plant-type cell wall" eviden…
c49399_g1_i1	AT4G25030	TAIR|locus:2117293 - symbol:AT4G25030 species:3702 "Arabidopsis thaliana" [GO:0005634 "nucleus" evidence=ISM] [GO:0016021 "integral component of membrane" evidence=IEA] [GO:0016301 "kinase activity" evidence=IEA] [GO:0016310 "phosphorylation" evidence=IEA] TAIR:locus:2117293 GO:GO:0016021 Proteomes:UP000006548 EMBL:CP002687 GO:GO:0016301 EMBL:AL161562 EMBL:AL035523 EMBL:AY085639 EMBL:BT024736 EMB…
c49695_g1_i1	AT1G52030	TAIR|locus:2034081 - symbol:MBP2 "myrosinase-binding protein 2" species:3702 "Arabidopsis thaliana" [GO:0005576 "extracellular region" evidence=ISM] [GO:0030246 "carbohydrate binding" evidence=IEA;TAS] [GO:0010169 "thioglucosidase complex" evidence=ISS] [GO:0010180 "thioglucosidase binding" evidence=ISS] [GO:0006952 "defense response" evidence=TAS] [GO:0007155 "cell adhesion" evidence=TAS] [GO:00…
c63536_g4_i2	AT4G23750	TAIR|locus:2128429 - symbol:CRF2 "AT4G23750" species:3702 "Arabidopsis thaliana" [GO:0003677 "DNA binding" evidence=ISS] [GO:0003700 "DNA binding transcription factor activity" evidence=ISS] [GO:0005634 "nucleus" evidence=ISM;ISS;IDA] [GO:0005737 "cytoplasm" evidence=IEA] [GO:0006351 "transcription, DNA-templated" evidence=IEA] [GO:0006355 "regulation of transcription, DNA-templated" evidence=IEA…
c54632_g1_i1	AT4G28950	TAIR|locus:2123548 - symbol:ROP9 "AT4G28950" species:3702 "Arabidopsis thaliana" [GO:0003924 "GTPase activity" evidence=IEA] [GO:0005525 "GTP binding" evidence=IEA;ISS] [GO:0005576 "extracellular region" evidence=ISM] [GO:0005622 "intracellular" evidence=IEA] [GO:0007264 "small GTPase mediated signal transduction" evidence=IEA] [GO:0009738 "abscisic acid-activated signaling pathway" evidence=IEA]…
c50497_g1_i1	AT4G39940	TAIR|locus:2140005 - symbol:AKN2 "AT4G39940" species:3702 "Arabidopsis thaliana" [GO:0000103 "sulfate assimilation" evidence=IEA;IGI;ISS] [GO:0004020 "adenylylsulfate kinase activity" evidence=IEA;IGI] [GO:0005524 "ATP binding" evidence=IEA;ISS] [GO:0009507 "chloroplast" evidence=ISM;IDA] [GO:0016301 "kinase activity" evidence=ISS] [GO:0016310 "phosphorylation" evidence=IEA;IGI] [GO:0016772 "tran…
c62109_g1_i1	AT1G22410	TAIR|locus:2009547 - symbol:AT1G22410 "AT1G22410" species:3702 "Arabidopsis thaliana" [GO:0003849 "3-deoxy-7-phosphoheptulonate synthase activity" evidence=IEA] [GO:0009073 "aromatic amino acid family biosynthetic process" evidence=IEA;TAS] [GO:0009423 "chorismate biosynthetic process" evidence=IEA] [GO:0009507 "chloroplast" evidence=ISM;IDA] [GO:0016020 "membrane" evidence=IDA] [GO:0009536 "plas…
c56011_g3_i2	AT2G37560	TAIR|locus:2040706 - symbol:ORC2 "AT2G37560" species:3702 "Arabidopsis thaliana" [GO:0000808 "origin recognition complex" evidence=IEA;ISS] [GO:0003688 "DNA replication origin binding" evidence=ISS;IBA] [GO:0005634 "nucleus" evidence=ISM;IEA] [GO:0005664 "nuclear origin of replication recognition complex" evidence=IBA] [GO:0006260 "DNA replication" evidence=IEA;ISS] [GO:0005515 "protein binding" …
c49015_g1_i1	AT5G05960	TAIR|locus:2153619 - symbol:AT5G05960 species:3702 "Arabidopsis thaliana" [GO:0005576 "extracellular region" evidence=ISM] [GO:0006869 "lipid transport" evidence=ISS] [GO:0008289 "lipid binding" evidence=ISS] TAIR:locus:2153619 Proteomes:UP000006548 EMBL:CP002688 InterPro:IPR036312 InterPro:IPR016140 SUPFAM:SSF47699 Pfam:PF14368 eggNOG:ENOG410J0BS eggNOG:ENOG410YQ10 OrthoDB:EOG09360VNR EMBL:AY086…
c55749_g1_i1	AT1G80370	TAIR|locus:2034250 - symbol:CYCA2;4 "Cyclin A2;4" species:3702 "Arabidopsis thaliana" [GO:0005634 "nucleus" evidence=ISM;IDA] [GO:0007049 "cell cycle" evidence=IEA] [GO:0016538 "cyclin-dependent protein serine/threonine kinase regulator activity" evidence=ISS] [GO:0051301 "cell division" evidence=IEA] [GO:0051726 "regulation of cell cycle" evidence=ISS] [GO:0008283 "cell proliferation" evidence=I…
c62458_g1_i2	AT1G47510	TAIR|locus:2015388 - symbol:5PTASE11 "inositol polyphosphate 5-phosphatase 11" species:3702 "Arabidopsis thaliana" [GO:0005737 "cytoplasm" evidence=ISM] [GO:0016787 "hydrolase activity" evidence=IEA;ISS] [GO:0046856 "phosphatidylinositol dephosphorylation" evidence=IEA;IDA] [GO:0004439 "phosphatidylinositol-4,5-bisphosphate 5-phosphatase activity" evidence=IDA] [GO:0009733 "response to auxin" evi…
c46785_g1_i1	AT5G08460	TAIR|locus:2159547 - symbol:AT5G08460 "AT5G08460" species:3702 "Arabidopsis thaliana" [GO:0005576 "extracellular region" evidence=ISM;IEA] [GO:0016042 "lipid catabolic process" evidence=IEA] [GO:0016788 "hydrolase activity, acting on ester bonds" evidence=IEA] [GO:0052689 "carboxylic ester hydrolase activity" evidence=ISS] InterPro:IPR001087 Pfam:PF00657 TAIR:locus:2159547 Proteomes:UP000006548 E…
c61979_g1_i1	AT4G13770	TAIR|locus:2119500 - symbol:CYP83A1 "AT4G13770" species:3702 "Arabidopsis thaliana" [GO:0005506 "iron ion binding" evidence=IEA] [GO:0005789 "endoplasmic reticulum membrane" evidence=IEA] [GO:0009411 "response to UV" evidence=NAS] [GO:0016020 "membrane" evidence=IBA] [GO:0016021 "integral component of membrane" evidence=IEA] [GO:0019825 "oxygen binding" evidence=ISS] [GO:0020037 "heme binding" ev…
c61415_g1_i1	AT3G15990	TAIR|locus:2093452 - symbol:SULTR3;4 "AT3G15990" species:3702 "Arabidopsis thaliana" [GO:0005887 "integral component of plasma membrane" evidence=IBA] [GO:0008271 "secondary active sulfate transmembrane transporter activity" evidence=IEA] [GO:0015116 "sulfate transmembrane transporter activity" evidence=ISS;IBA] [GO:0015293 "symporter activity" evidence=IEA] [GO:1902358 "sulfate transmembrane tra…
c75428_g1_i1	AT1G70550	TAIR|locus:2026815 - symbol:AT1G70550 species:3702 "Arabidopsis thaliana" [GO:0005576 "extracellular region" evidence=ISM] [GO:0005739 "mitochondrion" evidence=ISM] [GO:0008150 "biological_process" evidence=ND] TAIR:locus:2026815 EMBL:CP002684 Proteomes:UP000006548 InterPro:IPR004314 InterPro:IPR025521 Pfam:PF03080 Pfam:PF14365 eggNOG:ENOG4111S54 eggNOG:ENOG410IHEC OrthoDB:EOG09360BR3 RefSeq:NP_1…
c46063_g1_i1	AT2G27610	TAIR|locus:2038603 - symbol:AT2G27610 species:3702 "Arabidopsis thaliana" [GO:0005739 "mitochondrion" evidence=ISM] [GO:0008150 "biological_process" evidence=ND] [GO:0008270 "zinc ion binding" evidence=IEA] [GO:0003723 "RNA binding" evidence=IBA] InterPro:IPR011990 InterPro:IPR032867 Pfam:PF14432 InterPro:IPR002885 TAIR:locus:2038603 GO:GO:0043231 Proteomes:UP000006548 GO:GO:0003723 EMBL:CP002685…
c60790_g1_i1	AT4G32950	TAIR|locus:2123792 - symbol:AT4G32950 "AT4G32950" species:3702 "Arabidopsis thaliana" [GO:0004722 "protein serine/threonine phosphatase activity" evidence=IEA;ISS] [GO:0005575 "cellular_component" evidence=ND] [GO:0006470 "protein dephosphorylation" evidence=IEA] [GO:0046872 "metal ion binding" evidence=IEA] InterPro:IPR001932 InterPro:IPR015655 Pfam:PF00481 PROSITE:PS51746 SMART:SM00332 TAIR:loc…
c44932_g1_i1	AT1G49760	TAIR|locus:2012161 - symbol:PAB8 "AT1G49760" species:3702 "Arabidopsis thaliana" [GO:0003723 "RNA binding" evidence=ISS] [GO:0003743 "translation initiation factor activity" evidence=ISS] [GO:0005634 "nucleus" evidence=IEA] [GO:0005737 "cytoplasm" evidence=ISM] [GO:0006417 "regulation of translation" evidence=IEA] [GO:0016032 "viral process" evidence=IEA] [GO:0046686 "response to cadmium ion" evi…
c55974_g1_i1	AT5G49410	TAIR|locus:2158034 - symbol:AT5G49410 "AT5G49410" species:3702 "Arabidopsis thaliana" [GO:0003674 "molecular_function" evidence=ND] [GO:0005739 "mitochondrion" evidence=ISM] [GO:0008150 "biological_process" evidence=ND] TAIR:locus:2158034 Proteomes:UP000006548 EMBL:CP002688 EMBL:AB023034 EMBL:BT025506 EMBL:AK176066 RefSeq:NP_001032044.1 RefSeq:NP_199752.1 UniGene:At.29785 EnsemblPlants:AT5G49410.…
c51684_g1_i1	AT5G59320	TAIR|locus:2168474 - symbol:LTP3 "lipid transfer protein 3" species:3702 "Arabidopsis thaliana" [GO:0005576 "extracellular region" evidence=ISM] [GO:0006869 "lipid transport" evidence=IBA] [GO:0008289 "lipid binding" evidence=IEA] [GO:0016020 "membrane" evidence=IBA] [GO:0005618 "cell wall" evidence=TAS] [GO:0009737 "response to abscisic acid" evidence=IEP] [GO:0048046 "apoplast" evidence=IDA] [G…
c60743_g1_i2	AT5G53920	TAIR|locus:2154739 - symbol:PRMA "AT5G53920" species:3702 "Arabidopsis thaliana" [GO:0005840 "ribosome" evidence=IEA] [GO:0006479 "protein methylation" evidence=IEA] [GO:0008276 "protein methyltransferase activity" evidence=IEA] HAMAP:MF_00735 InterPro:IPR004498 InterPro:IPR029063 TAIR:locus:2154739 Proteomes:UP000006548 EMBL:CP002688 SUPFAM:SSF53335 GO:GO:0005840 GO:GO:0008276 EMBL:AB007644 eggN…
c48728_g1_i1	AT4G11240	TAIR|locus:2128258 - symbol:TOPP7 "AT4G11240" species:3702 "Arabidopsis thaliana" [GO:0005634 "nucleus" evidence=IEA] [GO:0005737 "cytoplasm" evidence=IEA] [GO:0046872 "metal ion binding" evidence=IEA] [GO:0004722 "protein serine/threonine phosphatase activity" evidence=ISS;IDA] [GO:0006470 "protein dephosphorylation" evidence=ISS] InterPro:IPR004843 InterPro:IPR006186 Pfam:PF00149 PRINTS:PR00114…
c53530_g1_i1	AT5G60890	TAIR|locus:2173562 - symbol:MYB34 "AT5G60890" species:3702 "Arabidopsis thaliana" [GO:0000981 "RNA polymerase II transcription factor activity, sequence-specific DNA binding" evidence=IBA] [GO:0001135 "transcription factor activity, RNA polymerase II transcription factor recruiting" evidence=IBA] [GO:0003677 "DNA binding" evidence=ISS] [GO:0005634 "nucleus" evidence=ISM;IDA] [GO:0006351 "transcri…
c11925_g1_i1	AT3G57150	TAIR|locus:2080625 - symbol:NAP57 "AT3G57150" species:3702 "Arabidopsis thaliana" [GO:0000495 "box H/ACA snoRNA 3'-end processing" evidence=IBA] [GO:0003723 "RNA binding" evidence=IEA] [GO:0005634 "nucleus" evidence=ISM] [GO:0031118 "rRNA pseudouridine synthesis" evidence=IBA] [GO:0031120 "snRNA pseudouridine synthesis" evidence=IBA] [GO:0031429 "box H/ACA snoRNP complex" evidence=IBA] [GO:199048…
c40840_g1_i1	AT4G22860	TAIR|locus:2127203 - symbol:AT4G22860 "AT4G22860" species:3702 "Arabidopsis thaliana" [GO:0003674 "molecular_function" evidence=ND] [GO:0005634 "nucleus" evidence=ISM] [GO:0005739 "mitochondrion" evidence=ISM] [GO:0005819 "spindle" evidence=IEA] [GO:0005874 "microtubule" evidence=IEA] [GO:0032147 "activation of protein kinase activity" evidence=IEA] [GO:0060236 "regulation of mitotic spindle orga…
c58407_g2_i1	AT1G73280	TAIR|locus:2197304 - symbol:scpl3 "AT1G73280" species:3702 "Arabidopsis thaliana" [GO:0004185 "serine-type carboxypeptidase activity" evidence=IEA;ISS;IBA] [GO:0005576 "extracellular region" evidence=ISM;IEA] [GO:0006508 "proteolysis" evidence=IEA;ISS] [GO:0016747 "transferase activity, transferring acyl groups other than amino-acyl groups" evidence=IBA] [GO:0019748 "secondary metabolic process" …
c67386_g6_i1	AT1G54020	TAIR|locus:2014365 - symbol:AT1G54020 "AT1G54020" species:3702 "Arabidopsis thaliana" [GO:0005576 "extracellular region" evidence=ISM;IEA] [GO:0016042 "lipid catabolic process" evidence=IEA] [GO:0016788 "hydrolase activity, acting on ester bonds" evidence=IEA] [GO:0052689 "carboxylic ester hydrolase activity" evidence=ISS] [GO:0005773 "vacuole" evidence=IDA] InterPro:IPR001087 Pfam:PF00657 TAIR:l…
c54677_g1_i1	AT1G07370	TAIR|locus:2025062 - symbol:PCNA1 "AT1G07370" species:3702 "Arabidopsis thaliana" [GO:0003677 "DNA binding" evidence=IEA;ISS] [GO:0005634 "nucleus" evidence=ISM;ISS;IDA] [GO:0006272 "leading strand elongation" evidence=IBA] [GO:0006275 "regulation of DNA replication" evidence=IEA;ISS] [GO:0006298 "mismatch repair" evidence=IBA] [GO:0019985 "translesion synthesis" evidence=IBA] [GO:0030337 "DNA po…
c57820_g1_i1	AT5G55050	TAIR|locus:2151953 - symbol:AT5G55050 "AT5G55050" species:3702 "Arabidopsis thaliana" [GO:0005576 "extracellular region" evidence=ISM;IEA] [GO:0016042 "lipid catabolic process" evidence=IEA] [GO:0016298 "lipase activity" evidence=IEA] [GO:0052689 "carboxylic ester hydrolase activity" evidence=ISS] InterPro:IPR001087 InterPro:IPR008265 Pfam:PF00657 PROSITE:PS01098 TAIR:locus:2151953 Proteomes:UP00…
c4500_g1_i1	AT1G64405	TAIR|locus:505006202 - symbol:AT1G64405 "AT1G64405" species:3702 "Arabidopsis thaliana" [GO:0003674 "molecular_function" evidence=ND] [GO:0005634 "nucleus" evidence=ISM] [GO:0010227 "floral organ abscission" evidence=IEP] TAIR:locus:505006202 EMBL:CP002684 Proteomes:UP000006548 GO:GO:0010227 EMBL:BT029254 RefSeq:NP_564834.1 UniGene:At.36005 STRING:3702.AT1G64405.1 EnsemblPlants:AT1G64405.1 GeneID…
c8522_g1_i1	AT4G13710	TAIR|locus:2005487 - symbol:AT4G13710 species:3702 "Arabidopsis thaliana" [GO:0005576 "extracellular region" evidence=ISM] [GO:0016829 "lyase activity" evidence=ISS] [GO:0030570 "pectate lyase activity" evidence=IEA;ISS] [GO:0045490 "pectin catabolic process" evidence=IEA] [GO:0046872 "metal ion binding" evidence=IEA] UniPathway:UPA00545 InterPro:IPR002022 TAIR:locus:2005487 Proteomes:UP000006548…
c63905_g1_i1	AT3G18000	TAIR|locus:2088535 - symbol:XPL1 "AT3G18000" species:3702 "Arabidopsis thaliana" [GO:0000234 "phosphoethanolamine N-methyltransferase activity" evidence=IEA;IGI;ISS] [GO:0005737 "cytoplasm" evidence=ISM;ISS] [GO:0006656 "phosphatidylcholine biosynthetic process" evidence=IEA;IGI] [GO:0032259 "methylation" evidence=IEA] [GO:0008168 "methyltransferase activity" evidence=ISS] [GO:0009555 "pollen dev…
c51314_g1_i1	AT2G37420	TAIR|locus:2049791 - symbol:AT2G37420 "AT2G37420" species:3702 "Arabidopsis thaliana" [GO:0003777 "microtubule motor activity" evidence=ISS] [GO:0005524 "ATP binding" evidence=IEA] [GO:0005634 "nucleus" evidence=ISM] [GO:0005737 "cytoplasm" evidence=IEA] [GO:0005819 "spindle" evidence=IEA] [GO:0005874 "microtubule" evidence=IEA] [GO:0008017 "microtubule binding" evidence=IEA] [GO:0007018 "microtu…
c47363_g1_i1	AT3G22540	TAIR|locus:2077026 - symbol:AT3G22540 "AT3G22540" species:3702 "Arabidopsis thaliana" [GO:0003674 "molecular_function" evidence=ND] [GO:0008150 "biological_process" evidence=ND] TAIR:locus:2077026 Proteomes:UP000006548 EMBL:CP002686 EMBL:AP000731 HOGENOM:HOG000237618 InterPro:IPR012876 PANTHER:PTHR33108 Pfam:PF07911 OrthoDB:EOG09360TOI EMBL:BT014798 EMBL:AY600578 EMBL:BT015694 EMBL:AY924774 RefSe…
c26173_g1_i1	AT5G16250	TAIR|locus:2181447 - symbol:AT5G16250 "AT5G16250" species:3702 "Arabidopsis thaliana" [GO:0003674 "molecular_function" evidence=ND] [GO:0008150 "biological_process" evidence=ND] [GO:0009507 "chloroplast" evidence=ISM] [GO:0016021 "integral component of membrane" evidence=IEA] TAIR:locus:2181447 GO:GO:0016021 Proteomes:UP000006548 EMBL:CP002688 EMBL:AL391148 OrthoDB:EOG09360R93 EMBL:AK227420 PIR:T…
c2728_g1_i1	AT2G31790	TAIR|locus:2045268 - symbol:AT2G31790 "AT2G31790" species:3702 "Arabidopsis thaliana" [GO:0008152 "metabolic process" evidence=IEA] [GO:0008194 "UDP-glycosyltransferase activity" evidence=ISS] [GO:0009507 "chloroplast" evidence=ISM] [GO:0016757 "transferase activity, transferring glycosyl groups" evidence=ISS] [GO:0080043 "quercetin 3-O-glucosyltransferase activity" evidence=IBA] InterPro:IPR0022…
c39491_g1_i1	AT3G16470	TAIR|locus:2088299 - symbol:JR1 "JASMONATE RESPONSIVE 1" species:3702 "Arabidopsis thaliana" [GO:0005737 "cytoplasm" evidence=ISM] [GO:0009753 "response to jasmonic acid" evidence=IEP;TAS] [GO:0030246 "carbohydrate binding" evidence=IEA;IDA] [GO:0005634 "nucleus" evidence=IDA] [GO:0009409 "response to cold" evidence=IEP] [GO:0005773 "vacuole" evidence=IDA] [GO:0016020 "membrane" evidence=IDA] [GO…
c61396_g1_i1	AT1G78580	TAIR|locus:2202990 - symbol:TPS1 "AT1G78580" species:3702 "Arabidopsis thaliana" [GO:0005576 "extracellular region" evidence=IEA] [GO:0005618 "cell wall" evidence=IEA] [GO:0005737 "cytoplasm" evidence=IDA] [GO:0005773 "vacuole" evidence=IEA] [GO:0005992 "trehalose biosynthetic process" evidence=IBA] [GO:0016757 "transferase activity, transferring glycosyl groups" evidence=ISS] [GO:0016791 "phosph…
c48365_g1_i1	AT2G38160	TAIR|locus:2042912 - symbol:AT2G38160 "AT2G38160" species:3702 "Arabidopsis thaliana" [GO:0003674 "molecular_function" evidence=ND] [GO:0005634 "nucleus" evidence=ISM] [GO:0008150 "biological_process" evidence=ND] TAIR:locus:2042912 Proteomes:UP000006548 EMBL:CP002685 eggNOG:KOG1928 eggNOG:ENOG4111PD8 RefSeq:NP_001189700.1 RefSeq:NP_181351.5 UniGene:At.37326 STRING:3702.AT2G38160.1 EnsemblPlants:…
c52103_g1_i1	AT3G12870	TAIR|locus:2090364 - symbol:AT3G12870 species:3702 "Arabidopsis thaliana" [GO:0005739 "mitochondrion" evidence=ISM] [GO:0016021 "integral component of membrane" evidence=IEA] [GO:0009506 "plasmodesma" evidence=IDA] TAIR:locus:2090364 GO:GO:0016021 Proteomes:UP000006548 GO:GO:0009506 EMBL:CP002686 EMBL:AP000385 EMBL:AC023838 HOGENOM:HOG000240460 EMBL:BT030635 RefSeq:NP_187893.1 UniGene:At.39536 ST…
c48219_g1_i2	AT1G05100	TAIR|locus:2205523 - symbol:MAPKKK18 "AT1G05100" species:3702 "Arabidopsis thaliana" [GO:0004674 "protein serine/threonine kinase activity" evidence=IBA] [GO:0004709 "MAP kinase kinase kinase activity" evidence=IEA] [GO:0005524 "ATP binding" evidence=IEA] [GO:0005737 "cytoplasm" evidence=IBA] [GO:0007346 "regulation of mitotic cell cycle" evidence=IBA] [GO:0016301 "kinase activity" evidence=ISS] …
c58783_g1_i1	AT5G52320	TAIR|locus:2156677 - symbol:CYP96A4 "AT5G52320" species:3702 "Arabidopsis thaliana" [GO:0004497 "monooxygenase activity" evidence=IEA] [GO:0005506 "iron ion binding" evidence=IEA] [GO:0005576 "extracellular region" evidence=ISM] [GO:0016021 "integral component of membrane" evidence=IEA] [GO:0016705 "oxidoreductase activity, acting on paired donors, with incorporation or reduction of molecular oxy…
c53562_g1_i2	AT1G30600	TAIR|locus:2204619 - symbol:AT1G30600 "AT1G30600" species:3702 "Arabidopsis thaliana" [GO:0005576 "extracellular region" evidence=ISM;IEA] [GO:0006508 "proteolysis" evidence=IEA;ISS] [GO:0009505 "plant-type cell wall" evidence=IDA] [GO:0009506 "plasmodesma" evidence=IDA] InterPro:IPR000209 InterPro:IPR036852 Pfam:PF00082 InterPro:IPR010259 Prosite:PS00138 TAIR:locus:2204619 EMBL:CP002684 Proteome…
c28612_g1_i1	AT3G16870	TAIR|locus:2093678 - symbol:GATA17 "AT3G16870" species:3702 "Arabidopsis thaliana" [GO:0000977 "RNA polymerase II regulatory region sequence-specific DNA binding" evidence=IBA] [GO:0001085 "RNA polymerase II transcription factor binding" evidence=IBA] [GO:0001228 "transcriptional activator activity, RNA polymerase II transcription regulatory region sequence-specific DNA binding" evidence=IBA] [GO…
c57930_g2_i1	AT5G17540	TAIR|locus:2151376 - symbol:AT5G17540 species:3702 "Arabidopsis thaliana" [GO:0005737 "cytoplasm" evidence=ISM] [GO:0016747 "transferase activity, transferring acyl groups other than amino-acyl groups" evidence=IEA] InterPro:IPR003480 Pfam:PF02458 TAIR:locus:2151376 Proteomes:UP000006548 EMBL:CP002688 GO:GO:0016747 EMBL:AL391151 eggNOG:ENOG410IJ7A eggNOG:ENOG410YDJK HOGENOM:HOG000237410 EMBL:BT03…
c40521_g1_i1	AT4G31400	TAIR|locus:2128126 - symbol:CTF7 "AT4G31400" species:3702 "Arabidopsis thaliana" [GO:0000070 "mitotic sister chromatid segregation" evidence=IEA;IMP] [GO:0005634 "nucleus" evidence=ISM;IDA] [GO:0005737 "cytoplasm" evidence=IEA] [GO:0006281 "DNA repair" evidence=IEA] [GO:0007062 "sister chromatid cohesion" evidence=IEA;IMP] [GO:0016407 "acetyltransferase activity" evidence=IEA;IDA] [GO:0045132 "me…
c58881_g1_i1	AT1G26770	TAIR|locus:2200625 - symbol:EXPA10 "AT1G26770" species:3702 "Arabidopsis thaliana" [GO:0005576 "extracellular region" evidence=ISM;IEA] [GO:0005618 "cell wall" evidence=IEA] [GO:0009664 "plant-type cell wall organization" evidence=IEA] [GO:0009826 "unidimensional cell growth" evidence=ISS;NAS] [GO:0009828 "plant-type cell wall loosening" evidence=ISS;NAS;IMP] [GO:0009831 "plant-type cell wall mod…
c61792_g1_i1	AT5G46460	TAIR|locus:2151501 - symbol:AT5G46460 "AT5G46460" species:3702 "Arabidopsis thaliana" [GO:0005739 "mitochondrion" evidence=ISM;IEA] [GO:0008150 "biological_process" evidence=ND] [GO:0008270 "zinc ion binding" evidence=IEA] InterPro:IPR011990 InterPro:IPR032867 Pfam:PF14432 InterPro:IPR002885 TAIR:locus:2151501 GO:GO:0043231 Proteomes:UP000006548 GO:GO:0005739 EMBL:CP002688 GO:GO:0003723 GO:GO:000…
c16369_g1_i2	AT1G62180	TAIR|locus:2018097 - symbol:APR2 "5'adenylylphosphosulfate reductase 2" species:3702 "Arabidopsis thaliana" [GO:0009507 "chloroplast" evidence=ISM;IDA] [GO:0016671 "oxidoreductase activity, acting on a sulfur group of donors, disulfide as acceptor" evidence=IEA] [GO:0019344 "cysteine biosynthetic process" evidence=IEA] [GO:0019419 "sulfate reduction" evidence=IEA] [GO:0033741 "adenylyl-sulfate re…
c63627_g1_i4	AT2G01670	TAIR|locus:2065440 - symbol:NUDT17 "AT2G01670" species:3702 "Arabidopsis thaliana" [GO:0005634 "nucleus" evidence=IBA] [GO:0005737 "cytoplasm" evidence=IBA] [GO:0005739 "mitochondrion" evidence=ISM;IEA] [GO:0016787 "hydrolase activity" evidence=ISS] [GO:0016818 "hydrolase activity, acting on acid anhydrides, in phosphorus-containing anhydrides" evidence=IBA] [GO:0046872 "metal ion binding" eviden…
c67438_g6_i1	AT4G36220	TAIR|locus:2122194 - symbol:FAH1 "AT4G36220" species:3702 "Arabidopsis thaliana" [GO:0005506 "iron ion binding" evidence=IEA] [GO:0016020 "membrane" evidence=IBA] [GO:0016021 "integral component of membrane" evidence=IEA] [GO:0016709 "oxidoreductase activity, acting on paired donors, with incorporation or reduction of molecular oxygen, NAD(P)H as one donor, and incorporation of one atom of oxygen…
c10708_g1_i1	AT5G40460	TAIR|locus:2155657 - symbol:SMR6 "AT5G40460" species:3702 "Arabidopsis thaliana" [GO:0004860 "protein kinase inhibitor activity" evidence=IEA] [GO:0005575 "cellular_component" evidence=ND] [GO:0007049 "cell cycle" evidence=IEA] [GO:0005515 "protein binding" evidence=IPI] TAIR:locus:2155657 Proteomes:UP000006548 EMBL:CP002688 GO:GO:0004860 GO:GO:0007049 HOGENOM:HOG000090819 EMBL:AB017062 EMBL:BT02…
c62656_g1_i1	AT4G01990	TAIR|locus:2141360 - symbol:AT4G01990 "AT4G01990" species:3702 "Arabidopsis thaliana" [GO:0005739 "mitochondrion" evidence=ISM;IEA] [GO:0008150 "biological_process" evidence=ND] InterPro:IPR011990 InterPro:IPR002885 TAIR:locus:2141360 GO:GO:0043231 Proteomes:UP000006548 GO:GO:0005739 GO:GO:0003723 EMBL:CP002687 EMBL:AC007138 EMBL:AL161493 Gene3D:1.25.40.10 SUPFAM:SSF48452 GO:GO:0009451 GO:GO:0004…
c67441_g1_i2	AT2G23530	TAIR|locus:2046733 - symbol:AT2G23530 "AT2G23530" species:3702 "Arabidopsis thaliana" [GO:0003674 "molecular_function" evidence=ND] [GO:0005634 "nucleus" evidence=ISM] [GO:0008150 "biological_process" evidence=ND] TAIR:locus:2046733 Proteomes:UP000006548 GO:GO:0005634 EMBL:CP002685 eggNOG:ENOG410IYXY eggNOG:ENOG410XQV7 InterPro:IPR018866 Pfam:PF10497 EMBL:DQ446555 RefSeq:NP_179934.2 UniGene:At.49…
c44014_g1_i1	AT3G01420	TAIR|locus:2096697 - symbol:DOX1 "AT3G01420" species:3702 "Arabidopsis thaliana" [GO:0004601 "peroxidase activity" evidence=IEA] [GO:0005576 "extracellular region" evidence=ISM] [GO:0009626 "plant-type hypersensitive response" evidence=IEA] [GO:0020037 "heme binding" evidence=IEA] [GO:0031408 "oxylipin biosynthetic process" evidence=IEA] [GO:0046872 "metal ion binding" evidence=IEA] [GO:0051707 "…
c64746_g1_i1	AT3G59670	TAIR|locus:2097448 - symbol:AT3G59670 "AT3G59670" species:3702 "Arabidopsis thaliana" [GO:0003746 "translation elongation factor activity" evidence=IEA] [GO:0005634 "nucleus" evidence=ISM] [GO:0006414 "translational elongation" evidence=IEA] TAIR:locus:2097448 Proteomes:UP000006548 EMBL:CP002686 GO:GO:0003746 eggNOG:ENOG410IVIS eggNOG:ENOG411298C OrthoDB:EOG09360FFP EMBL:AK221528 EMBL:AK229782 Re…
c86200_g1_i1	AT1G68780	TAIR|locus:2012433 - symbol:AT1G68780 species:3702 "Arabidopsis thaliana" [GO:0005886 "plasma membrane" evidence=ISM] [GO:0007165 "signal transduction" evidence=IC] InterPro:IPR001611 Pfam:PF13855 TAIR:locus:2012433 EMBL:CP002684 Proteomes:UP000006548 eggNOG:KOG0619 eggNOG:COG4886 Gene3D:3.80.10.10 InterPro:IPR032675 SUPFAM:SSF52058 EMBL:AC011914 HOGENOM:HOG000083023 OrthoDB:EOG093609LJ EMBL:AF36…
c62952_g1_i1	AT1G31770	TAIR|locus:2028656 - symbol:ABCG14 "AT1G31770" species:3702 "Arabidopsis thaliana" [GO:0005524 "ATP binding" evidence=IEA] [GO:0016021 "integral component of membrane" evidence=IBA] [GO:0042626 "ATPase activity, coupled to transmembrane movement of substances" evidence=ISS;IBA] [GO:0005515 "protein binding" evidence=IPI] [GO:0005886 "plasma membrane" evidence=IDA;IPI] [GO:0010222 "stem vascular t…
c52828_g1_i1	AT4G29700	TAIR|locus:2134363 - symbol:AT4G29700 species:3702 "Arabidopsis thaliana" [GO:0005576 "extracellular region" evidence=ISM] [GO:0008152 "metabolic process" evidence=IEA] [GO:0009117 "nucleotide metabolic process" evidence=ISS] [GO:0016787 "hydrolase activity" evidence=ISS] [GO:0035529 "NADH pyrophosphatase activity" evidence=IEA] [GO:0005773 "vacuole" evidence=IDA] InterPro:IPR002591 InterPro:IPR0…
c49034_g1_i1	AT3G03010	TAIR|locus:2075537 - symbol:AT3G03010 "AT3G03010" species:3702 "Arabidopsis thaliana" [GO:0004045 "aminoacyl-tRNA hydrolase activity" evidence=IEA] [GO:0005739 "mitochondrion" evidence=ISM] InterPro:IPR002833 Pfam:PF01981 TAIR:locus:2075537 Proteomes:UP000006548 EMBL:CP002686 GO:GO:0004045 EMBL:AC018363 eggNOG:KOG3282 eggNOG:COG1990 HOGENOM:HOG000227349 KO:K04794 OMA:KQVIVVR CDD:cd02430 Gene3D:3.…
c67179_g1_i1	AT1G67430	TAIR|locus:2197624 - symbol:AT1G67430 "AT1G67430" species:3702 "Arabidopsis thaliana" [GO:0003735 "structural constituent of ribosome" evidence=IEA;ISS] [GO:0005737 "cytoplasm" evidence=ISM] [GO:0005840 "ribosome" evidence=ISS] [GO:0006412 "translation" evidence=IEA;ISS] [GO:0015934 "large ribosomal subunit" evidence=IEA] [GO:0005773 "vacuole" evidence=IDA] [GO:0005730 "nucleolus" evidence=IDA] […
c57292_g1_i1	AT1G69570	TAIR|locus:2007151 - symbol:CDF5 "AT1G69570" species:3702 "Arabidopsis thaliana" [GO:0003677 "DNA binding" evidence=IEA;ISS;IBA] [GO:0005634 "nucleus" evidence=ISM;IEA] [GO:0006351 "transcription, DNA-templated" evidence=IEA] [GO:0009908 "flower development" evidence=IEA] [GO:0046872 "metal ion binding" evidence=IEA] [GO:0003700 "DNA binding transcription factor activity" evidence=ISS] [GO:000635…
c55111_g1_i2	AT3G48490	TAIR|locus:2101140 - symbol:AT3G48490 "AT3G48490" species:3702 "Arabidopsis thaliana" [GO:0003674 "molecular_function" evidence=ND] [GO:0005634 "nucleus" evidence=ISM] [GO:0008150 "biological_process" evidence=ND] TAIR:locus:2101140 Proteomes:UP000006548 EMBL:CP002686 EMBL:AY086240 EMBL:BT024753 RefSeq:NP_566906.1 UniGene:At.35718 EnsemblPlants:AT3G48490.1 GeneID:824008 Gramene:AT3G48490.1 KEGG:a…
c48701_g1_i1	AT4G15140	TAIR|locus:2129715 - symbol:AT4G15140 "AT4G15140" species:3702 "Arabidopsis thaliana" [GO:0003674 "molecular_function" evidence=ND] [GO:0005634 "nucleus" evidence=ISM] [GO:0008150 "biological_process" evidence=ND] TAIR:locus:2129715 Proteomes:UP000006548 EMBL:CP002687 UniGene:At.33210 UniGene:At.4322 EMBL:AF372879 EMBL:BT003035 RefSeq:NP_567459.5 EnsemblPlants:AT4G15140.1 GeneID:827180 Gramene:AT…
c64597_g2_i3	AT1G66930	TAIR|locus:2019688 - symbol:LRK10L2 "Leaf rust 10 disease-resistance locus receptor- like protein kinase-like2" species:3702 "Arabidopsis thaliana" [GO:0005886 "plasma membrane" evidence=ISM] [GO:0016301 "kinase activity" evidence=ISS] [GO:0016310 "phosphorylation" evidence=ISS] InterPro:IPR000719 InterPro:IPR001245 InterPro:IPR008271 InterPro:IPR017441 InterPro:IPR025287 Pfam:PF07714 Pfam:PF1394…
c60253_g1_i1	AT3G52400	TAIR|locus:2079894 - symbol:SYP122 "AT3G52400" species:3702 "Arabidopsis thaliana" [GO:0000149 "SNARE binding" evidence=IBA] [GO:0005484 "SNAP receptor activity" evidence=IEA;TAS] [GO:0005886 "plasma membrane" evidence=ISM;IDA] [GO:0006886 "intracellular protein transport" evidence=ISS;TAS] [GO:0006887 "exocytosis" evidence=IBA] [GO:0006906 "vesicle fusion" evidence=IBA] [GO:0012505 "endomembrane…
c55365_g1_i2	AT1G76310	TAIR|locus:2014574 - symbol:CYCB2;4 "AT1G76310" species:3702 "Arabidopsis thaliana" [GO:0005634 "nucleus" evidence=ISM;IEA] [GO:0007049 "cell cycle" evidence=IEA] [GO:0016538 "cyclin-dependent protein serine/threonine kinase regulator activity" evidence=ISS] [GO:0051301 "cell division" evidence=IEA] [GO:0051726 "regulation of cell cycle" evidence=ISS] [GO:0005515 "protein binding" evidence=IPI] I…
c68877_g1_i3	AT1G18370	TAIR|locus:2014069 - symbol:HIK "AT1G18370" species:3702 "Arabidopsis thaliana" [GO:0003777 "microtubule motor activity" evidence=ISS;IBA] [GO:0005524 "ATP binding" evidence=IEA] [GO:0005737 "cytoplasm" evidence=ISM] [GO:0005871 "kinesin complex" evidence=IBA] [GO:0005874 "microtubule" evidence=IEA] [GO:0007018 "microtubule-based movement" evidence=IBA] [GO:0008017 "microtubule binding" evidence=…
c41542_g1_i2	AT4G19980	TAIR|locus:2119727 - symbol:AT4G19980 "AT4G19980" species:3702 "Arabidopsis thaliana" [GO:0003674 "molecular_function" evidence=ND] [GO:0005739 "mitochondrion" evidence=ISM] [GO:0008150 "biological_process" evidence=ND] TAIR:locus:2119727 Proteomes:UP000006548 EMBL:CP002687 EMBL:DQ446854 RefSeq:NP_567591.1 UniGene:At.65408 STRING:3702.AT4G19980.1 EnsemblPlants:AT4G19980.1 GeneID:827742 Gramene:AT…
c53071_g1_i3	AT5G66360	TAIR|locus:2155031 - symbol:DIM1B "AT5G66360" species:3702 "Arabidopsis thaliana" [GO:0000154 "rRNA modification" evidence=IGI;ISS] [GO:0000179 "rRNA (adenine-N6,N6-)-dimethyltransferase activity" evidence=IEA;IGI;ISS] [GO:0003723 "RNA binding" evidence=IEA] [GO:0005737 "cytoplasm" evidence=ISM] [GO:0008649 "rRNA methyltransferase activity" evidence=ISS] [GO:0005739 "mitochondrion" evidence=IDA] …
c56703_g1_i1	AT3G62850	TAIR|locus:2081700 - symbol:AT3G62850 "AT3G62850" species:3702 "Arabidopsis thaliana" [GO:0003676 "nucleic acid binding" evidence=IEA] [GO:0005634 "nucleus" evidence=ISM] [GO:0005777 "peroxisome" evidence=IEA] [GO:0010468 "regulation of gene expression" evidence=IEA] InterPro:IPR013087 InterPro:IPR024768 SMART:SM00355 TAIR:locus:2081700 Proteomes:UP000006548 EMBL:CP002686 GO:GO:0005777 GO:GO:0010…
c67492_g2_i4	AT5G21100	TAIR|locus:2178973 - symbol:AT5G21100 "AT5G21100" species:3702 "Arabidopsis thaliana" [GO:0005507 "copper ion binding" evidence=IEA] [GO:0005576 "extracellular region" evidence=ISM;IEA] [GO:0055114 "oxidation-reduction process" evidence=IEA] [GO:0009505 "plant-type cell wall" evidence=IDA] InterPro:IPR001117 InterPro:IPR002355 InterPro:IPR011706 InterPro:IPR011707 InterPro:IPR017760 InterPro:IPR0…
c52253_g1_i1	AT4G23800	TAIR|locus:2128504 - symbol:3xHMG-box2 "AT4G23800" species:3702 "Arabidopsis thaliana" [GO:0005634 "nucleus" evidence=ISM;IEA] [GO:0003700 "DNA binding transcription factor activity" evidence=ISS] [GO:0003677 "DNA binding" evidence=IDA] [GO:0006338 "chromatin remodeling" evidence=IBA] InterPro:IPR009071 Pfam:PF00505 TAIR:locus:2128504 Proteomes:UP000006548 GO:GO:0005634 EMBL:CP002687 GO:GO:000370…
c48744_g2_i2	AT1G20500	TAIR|locus:2034403 - symbol:AT1G20500 "AT1G20500" species:3702 "Arabidopsis thaliana" [GO:0005524 "ATP binding" evidence=IEA] [GO:0005777 "peroxisome" evidence=IEA] [GO:0008152 "metabolic process" evidence=IEA] [GO:0009698 "phenylpropanoid metabolic process" evidence=ISS] [GO:0016207 "4-coumarate-CoA ligase activity" evidence=ISS] [GO:0016874 "ligase activity" evidence=IEA] InterPro:IPR000873 Pfa…
c49934_g1_i2	AT3G14960	TAIR|locus:2086370 - symbol:AT3G14960 "AT3G14960" species:3702 "Arabidopsis thaliana" [GO:0000139 "Golgi membrane" evidence=IEA] [GO:0005794 "Golgi apparatus" evidence=ISM;IDA] [GO:0006486 "protein glycosylation" evidence=IEA] [GO:0008378 "galactosyltransferase activity" evidence=IEA] [GO:0016021 "integral component of membrane" evidence=IEA] [GO:0016757 "transferase activity, transferring glycos…
c65274_g1_i2	AT1G57750	TAIR|locus:2206470 - symbol:CYP96A15 "AT1G57750" species:3702 "Arabidopsis thaliana" [GO:0005506 "iron ion binding" evidence=IEA] [GO:0005576 "extracellular region" evidence=ISM] [GO:0005789 "endoplasmic reticulum membrane" evidence=IEA] [GO:0016021 "integral component of membrane" evidence=IEA] [GO:0016705 "oxidoreductase activity, acting on paired donors, with incorporation or reduction of mole…
c64498_g3_i1	AT4G23290	TAIR|locus:2121706 - symbol:CRK21 "AT4G23290" species:3702 "Arabidopsis thaliana" [GO:0004674 "protein serine/threonine kinase activity" evidence=IBA] [GO:0005524 "ATP binding" evidence=IEA] [GO:0005576 "extracellular region" evidence=ISM] [GO:0005634 "nucleus" evidence=ISM] [GO:0005886 "plasma membrane" evidence=IBA] [GO:0006468 "protein phosphorylation" evidence=IBA] [GO:0016021 "integral compo…
c42088_g1_i1	AT1G48600	TAIR|locus:2198035 - symbol:PMEAMT "AT1G48600" species:3702 "Arabidopsis thaliana" [GO:0000234 "phosphoethanolamine N-methyltransferase activity" evidence=IEA;ISS] [GO:0005737 "cytoplasm" evidence=ISM;IBA] [GO:0006656 "phosphatidylcholine biosynthetic process" evidence=IEA;IGI;IDA] [GO:0032259 "methylation" evidence=IEA;IDA] [GO:0052667 "phosphomethylethanolamine N-methyltransferase activity" evi…
c67243_g1_i1	AT5G21105	TAIR|locus:505006625 - symbol:AT5G21105 "AT5G21105" species:3702 "Arabidopsis thaliana" [GO:0005507 "copper ion binding" evidence=ISS] [GO:0005576 "extracellular region" evidence=ISM] [GO:0008447 "L-ascorbate oxidase activity" evidence=ISS] [GO:0005618 "cell wall" evidence=IDA] [GO:0009506 "plasmodesma" evidence=IDA] InterPro:IPR001117 InterPro:IPR002355 InterPro:IPR011706 InterPro:IPR011707 Inte…
c56608_g1_i1	AT4G27660	TAIR|locus:2137747 - symbol:AT4G27660 "AT4G27660" species:3702 "Arabidopsis thaliana" [GO:0003674 "molecular_function" evidence=ND] [GO:0005634 "nucleus" evidence=ISM] [GO:0008150 "biological_process" evidence=ND] TAIR:locus:2137747 Proteomes:UP000006548 EMBL:CP002687 EMBL:DQ446874 RefSeq:NP_194496.2 UniGene:At.54529 EnsemblPlants:AT4G27660.1 GeneID:828880 Gramene:AT4G27660.1 KEGG:ath:AT4G27660 A…
c5414_g1_i1	AT3G54710	TAIR|locus:2102460 - symbol:CDT1B "AT3G54710" species:3702 "Arabidopsis thaliana" [GO:0000076 "DNA replication checkpoint" evidence=IBA] [GO:0005634 "nucleus" evidence=ISM;IBA] [GO:0005737 "cytoplasm" evidence=IBA] [GO:0007049 "cell cycle" evidence=IEA] [GO:0004693 "cyclin-dependent protein serine/threonine kinase activity" evidence=ISS] [GO:0006260 "DNA replication" evidence=IMP] [GO:0009658 "ch…
c15960_g1_i1	AT4G29090	TAIR|locus:2119886 - symbol:AT4G29090 "AT4G29090" species:3702 "Arabidopsis thaliana" [GO:0003676 "nucleic acid binding" evidence=IEA] [GO:0003723 "RNA binding" evidence=ISS] [GO:0003964 "RNA-directed DNA polymerase activity" evidence=IEA;ISS] [GO:0005739 "mitochondrion" evidence=ISM] [GO:0006278 "RNA-dependent DNA biosynthetic process" evidence=ISS] InterPro:IPR036397 InterPro:IPR012337 TAIR:loc…
c63697_g2_i2	AT2G44220	TAIR|locus:2050528 - symbol:AT2G44220 species:3702 "Arabidopsis thaliana" [GO:0005739 "mitochondrion" evidence=ISM] [GO:0008150 "biological_process" evidence=ND] TAIR:locus:2050528 Proteomes:UP000006548 EMBL:CP002685 InterPro:IPR004314 InterPro:IPR025521 Pfam:PF03080 Pfam:PF14365 eggNOG:ENOG410IEE7 eggNOG:ENOG4111S54 OrthoDB:EOG093613S4 RefSeq:NP_181951.3 UniGene:At.36785 STRING:3702.AT2G44220.1 …
c64125_g1_i1	AT1G13730	TAIR|locus:2023854 - symbol:AT1G13730 "AT1G13730" species:3702 "Arabidopsis thaliana" [GO:0003723 "RNA binding" evidence=ISS] [GO:0005737 "cytoplasm" evidence=ISM] [GO:0006913 "nucleocytoplasmic transport" evidence=ISS] [GO:0003729 "mRNA binding" evidence=IDA] InterPro:IPR000504 InterPro:IPR035979 Pfam:PF00076 PROSITE:PS50102 SMART:SM00360 InterPro:IPR002075 TAIR:locus:2023854 EMBL:CP002684 Prote…
c49542_g2_i1	AT2G31270	TAIR|locus:2042541 - symbol:CDT1A "AT2G31270" species:3702 "Arabidopsis thaliana" [GO:0000076 "DNA replication checkpoint" evidence=IBA] [GO:0005634 "nucleus" evidence=ISM;IDA] [GO:0007049 "cell cycle" evidence=IEA] [GO:0005515 "protein binding" evidence=IPI] [GO:0019901 "protein kinase binding" evidence=IPI] [GO:0004693 "cyclin-dependent protein serine/threonine kinase activity" evidence=ISS] [G…
c16864_g1_i1	AT1G09590	TAIR|locus:2012275 - symbol:AT1G09590 "AT1G09590" species:3702 "Arabidopsis thaliana" [GO:0003735 "structural constituent of ribosome" evidence=ISS;IBA] [GO:0005737 "cytoplasm" evidence=ISM] [GO:0005840 "ribosome" evidence=ISS] [GO:0006412 "translation" evidence=ISS] [GO:0009507 "chloroplast" evidence=IDA] [GO:0005730 "nucleolus" evidence=IDA] [GO:0022626 "cytosolic ribosome" evidence=IDA] [GO:00…
c37705_g1_i1	AT3G52430	TAIR|locus:2079939 - symbol:PAD4 "AT3G52430" species:3702 "Arabidopsis thaliana" [GO:0004806 "triglyceride lipase activity" evidence=ISS] [GO:0005634 "nucleus" evidence=ISM;IDA] [GO:0006629 "lipid metabolic process" evidence=ISS;IBA] [GO:0009626 "plant-type hypersensitive response" evidence=IEA] [GO:0009873 "ethylene-activated signaling pathway" evidence=IEA] [GO:0016042 "lipid catabolic process"…
c31534_g1_i1	AT2G42260	TAIR|locus:2060035 - symbol:UVI4 "UV-B-INSENSITIVE 4" species:3702 "Arabidopsis thaliana" [GO:0005634 "nucleus" evidence=ISM;IDA] [GO:0006952 "defense response" evidence=IEA] [GO:0051301 "cell division" evidence=IEA] [GO:0051783 "regulation of nuclear division" evidence=IEA] [GO:0010091 "trichome branching" evidence=IMP] [GO:0042023 "DNA endoreduplication" evidence=IMP] [GO:0010224 "response to U…
c5378_g1_i1	AT4G04750	TAIR|locus:2138927 - symbol:AT4G04750 "AT4G04750" species:3702 "Arabidopsis thaliana" [GO:0005351 "carbohydrate:proton symporter activity" evidence=ISS] [GO:0005886 "plasma membrane" evidence=ISM] [GO:0015144 "carbohydrate transmembrane transporter activity" evidence=ISS] [GO:0016020 "membrane" evidence=ISS] [GO:0016021 "integral component of membrane" evidence=IEA] [GO:0022857 "transmembrane tra…
c40882_g1_i1	AT4G37150	TAIR|locus:2114985 - symbol:MES9 "methyl esterase 9" species:3702 "Arabidopsis thaliana" [GO:0005737 "cytoplasm" evidence=ISM] [GO:0016788 "hydrolase activity, acting on ester bonds" evidence=ISS;IDA] [GO:0009694 "jasmonic acid metabolic process" evidence=IBA;IDA] [GO:0009696 "salicylic acid metabolic process" evidence=IDA] [GO:0080030 "methyl indole-3-acetate esterase activity" evidence=IDA] [GO…
c5379_g1_i1	AT4G28410	TAIR|locus:2121382 - symbol:RSA1 "Root System Architecture 1" species:3702 "Arabidopsis thaliana" [GO:0005737 "cytoplasm" evidence=ISM] [GO:0008483 "transaminase activity" evidence=ISS] InterPro:IPR004838 InterPro:IPR004839 InterPro:IPR005958 InterPro:IPR015421 InterPro:IPR015422 Pfam:PF00155 PIRSF:PIRSF000517 PROSITE:PS00105 InterPro:IPR015424 TAIR:locus:2121382 Proteomes:UP000006548 eggNOG:COG0…
c60967_g1_i2	AT5G13230	TAIR|locus:2183931 - symbol:AT5G13230 "AT5G13230" species:3702 "Arabidopsis thaliana" [GO:0005739 "mitochondrion" evidence=ISM;IEA] [GO:0008150 "biological_process" evidence=ND] [GO:0008270 "zinc ion binding" evidence=IEA] InterPro:IPR011990 InterPro:IPR032867 Pfam:PF14432 InterPro:IPR002885 TAIR:locus:2183931 GO:GO:0043231 Proteomes:UP000006548 GO:GO:0005739 EMBL:CP002688 GO:GO:0003723 GO:GO:000…
c54104_g1_i1	AT4G31840	TAIR|locus:2116767 - symbol:ENODL15 "AT4G31840" species:3702 "Arabidopsis thaliana" [GO:0005507 "copper ion binding" evidence=ISS] [GO:0005886 "plasma membrane" evidence=ISM;IDA] [GO:0009055 "electron transfer activity" evidence=IEA] [GO:0016021 "integral component of membrane" evidence=IEA] [GO:0046658 "anchored component of plasma membrane" evidence=IBA] [GO:0031225 "anchored component of membr…
c40398_g1_i1	AT4G29110	TAIR|locus:2119911 - symbol:AT4G29110 "AT4G29110" species:3702 "Arabidopsis thaliana" [GO:0003674 "molecular_function" evidence=ND] [GO:0005773 "vacuole" evidence=IDA] [GO:0010200 "response to chitin" evidence=IEP] TAIR:locus:2119911 Proteomes:UP000006548 GO:GO:0005773 EMBL:CP002687 EMBL:AL078470 EMBL:AL161574 GO:GO:0010200 InterPro:IPR008480 Pfam:PF05553 eggNOG:ENOG410J19N eggNOG:ENOG410YR0A HOG…
c53425_g1_i2	AT3G26050	TAIR|locus:2092115 - symbol:AT3G26050 "AT3G26050" species:3702 "Arabidopsis thaliana" [GO:0003674 "molecular_function" evidence=ND] [GO:0005634 "nucleus" evidence=ISM] [GO:0008150 "biological_process" evidence=ND] [GO:0009507 "chloroplast" evidence=IDA] TAIR:locus:2092115 Proteomes:UP000006548 GO:GO:0009507 EMBL:CP002686 InterPro:IPR027329 Pfam:PF06886 EMBL:BT004043 EMBL:BT004944 RefSeq:NP_189234…
c16344_g1_i1	AT2G27710	TAIR|locus:2042062 - symbol:AT2G27710 "AT2G27710" species:3702 "Arabidopsis thaliana" [GO:0003735 "structural constituent of ribosome" evidence=IEA;ISS] [GO:0005840 "ribosome" evidence=IEA;ISS] [GO:0006414 "translational elongation" evidence=IEA;ISS] [GO:0005730 "nucleolus" evidence=IDA] [GO:0022626 "cytosolic ribosome" evidence=IDA] [GO:0009409 "response to cold" evidence=IEP] [GO:0005886 "plasm…
c60079_g1_i1	AT5G57290	TAIR|locus:2165620 - symbol:P3B "AT5G57290" species:3702 "Arabidopsis thaliana" [GO:0003735 "structural constituent of ribosome" evidence=IEA;ISS] [GO:0005840 "ribosome" evidence=IEA;ISS] [GO:0006414 "translational elongation" evidence=IEA;ISS] [GO:0022626 "cytosolic ribosome" evidence=IDA] [GO:0005634 "nucleus" evidence=IDA] [GO:0005829 "cytosol" evidence=IDA] HAMAP:MF_01478 InterPro:IPR027534 T…
c31047_g1_i1	AT1G05570	TAIR|locus:2031938 - symbol:CALS1 "AT1G05570" species:3702 "Arabidopsis thaliana" [GO:0000148 "1,3-beta-D-glucan synthase complex" evidence=IEA;ISS] [GO:0003843 "1,3-beta-D-glucan synthase activity" evidence=IEA;ISS] [GO:0005886 "plasma membrane" evidence=ISM;IDA] [GO:0006075 "(1-<3)-beta-D-glucan biosynthetic process" evidence=IEA;ISS] [GO:0008360 "regulation of cell shape" evidence=IEA] [GO:001…
c66793_g2_i1	AT2G15390	TAIR|locus:2047208 - symbol:FUT4 "AT2G15390" species:3702 "Arabidopsis thaliana" [GO:0005794 "Golgi apparatus" evidence=ISM;IBA] [GO:0006486 "protein glycosylation" evidence=IEA] [GO:0008107 "galactoside 2-alpha-L-fucosyltransferase activity" evidence=IEA] [GO:0008417 "fucosyltransferase activity" evidence=ISS;IMP] [GO:0009832 "plant-type cell wall biogenesis" evidence=IBA] [GO:0009969 "xylogluca…
c67177_g1_i2	AT2G07170	TAIR|locus:2060161 - symbol:AT2G07170 species:3702 "Arabidopsis thaliana" [GO:0005737 "cytoplasm" evidence=ISM] [GO:0008017 "microtubule binding" evidence=IBA] InterPro:IPR000357 InterPro:IPR016024 InterPro:IPR033337 Pfam:PF02985 InterPro:IPR011989 TAIR:locus:2060161 Proteomes:UP000006548 EMBL:CP002685 Gene3D:1.25.10.10 SUPFAM:SSF48371 GO:GO:0005874 GO:GO:0008017 EMBL:AC005693 eggNOG:ENOG410ZR3M …
c39824_g1_i1	AT3G05800	TAIR|locus:2074484 - symbol:AIF1 "AT3G05800" species:3702 "Arabidopsis thaliana" [GO:0003677 "DNA binding" evidence=IEA] [GO:0005634 "nucleus" evidence=ISM;IDA] [GO:0006351 "transcription, DNA-templated" evidence=IEA] [GO:0046983 "protein dimerization activity" evidence=IEA] [GO:0003700 "DNA binding transcription factor activity" evidence=ISS] [GO:0006355 "regulation of transcription, DNA-templat…
c24769_g1_i1	AT1G47540	TAIR|locus:2015433 - symbol:AT1G47540 "AT1G47540" species:3702 "Arabidopsis thaliana" [GO:0005576 "extracellular region" evidence=ISM;IEA] [GO:0006952 "defense response" evidence=IEA] [GO:0008200 "ion channel inhibitor activity" evidence=IEA] [GO:0031640 "killing of cells of other organism" evidence=IEA] [GO:0050832 "defense response to fungus" evidence=IEA] InterPro:IPR002061 InterPro:IPR003614 …
c25194_g1_i1	AT1G08070	TAIR|locus:2205200 - symbol:OTP82 "AT1G08070" species:3702 "Arabidopsis thaliana" [GO:0003723 "RNA binding" evidence=IBA] [GO:0004519 "endonuclease activity" evidence=IBA] [GO:0006397 "mRNA processing" evidence=IEA] [GO:0008270 "zinc ion binding" evidence=IEA] [GO:0009507 "chloroplast" evidence=ISM;IBA] [GO:1900865 "chloroplast RNA modification" evidence=IBA] [GO:0031425 "chloroplast RNA processi…
c12009_g2_i1	AT5G39520	TAIR|locus:2175658 - symbol:AT5G39520 "AT5G39520" species:3702 "Arabidopsis thaliana" [GO:0003674 "molecular_function" evidence=ND] [GO:0005634 "nucleus" evidence=ISM] [GO:0008150 "biological_process" evidence=ND] TAIR:locus:2175658 Proteomes:UP000006548 EMBL:CP002688 UniGene:At.30339 UniGene:At.71131 EMBL:AK226515 RefSeq:NP_198768.1 STRING:3702.AT5G39520.1 EnsemblPlants:AT5G39520.1 GeneID:833948…
c57071_g1_i1	AT3G58520	TAIR|locus:2076361 - symbol:AT3G58520 "AT3G58520" species:3702 "Arabidopsis thaliana" [GO:0016787 "hydrolase activity" evidence=IEA] TAIR:locus:2076361 Proteomes:UP000006548 EMBL:CP002686 GO:GO:0016787 UniGene:At.22801 UniGene:At.70259 InterPro:IPR021099 Pfam:PF11955 EMBL:AY054276 EMBL:AY132007 RefSeq:NP_567068.1 STRING:3702.AT3G58520.1 EnsemblPlants:AT3G58520.1 GeneID:825021 Gramene:AT3G58520.1 …
c55173_g1_i1	AT1G51460	TAIR|locus:2033939 - symbol:ABCG13 "AT1G51460" species:3702 "Arabidopsis thaliana" [GO:0005524 "ATP binding" evidence=IEA] [GO:0005886 "plasma membrane" evidence=IBA] [GO:0016021 "integral component of membrane" evidence=IBA] [GO:0042626 "ATPase activity, coupled to transmembrane movement of substances" evidence=ISS;IBA] [GO:0009651 "response to salt stress" evidence=IDA] [GO:0080051 "cutin trans…
c60851_g1_i1	AT2G42610	TAIR|locus:2041514 - symbol:LSH10 "AT2G42610" species:3702 "Arabidopsis thaliana" [GO:0003677 "DNA binding" evidence=IEA] [GO:0005634 "nucleus" evidence=ISM;IBA] [GO:0006355 "regulation of transcription, DNA-templated" evidence=IEA] [GO:0007275 "multicellular organism development" evidence=IEA] [GO:0009299 "mRNA transcription" evidence=IBA] [GO:0009416 "response to light stimulus" evidence=IBA] T…
c44158_g1_i1	AT3G25882	TAIR|locus:504955745 - symbol:NIMIN-2 "AT3G25882" species:3702 "Arabidopsis thaliana" [GO:0005634 "nucleus" evidence=ISM;IEA] [GO:0010112 "regulation of systemic acquired resistance" evidence=IEA] [GO:0005515 "protein binding" evidence=IPI] InterPro:IPR034577 TAIR:locus:504955745 Proteomes:UP000006548 GO:GO:0005634 EMBL:CP002686 EMBL:AB023041 GO:GO:0010112 EMBL:AJ250185 EMBL:AK175239 EMBL:BT02608…
c71718_g1_i1	AT5G37300	TAIR|locus:2169175 - symbol:WSD1 "AT5G37300" species:3702 "Arabidopsis thaliana" [GO:0004144 "diacylglycerol O-acyltransferase activity" evidence=IEA;IDA] [GO:0005634 "nucleus" evidence=ISM] [GO:0005789 "endoplasmic reticulum membrane" evidence=IEA] [GO:0005886 "plasma membrane" evidence=IBA] [GO:0016021 "integral component of membrane" evidence=IEA] [GO:0019432 "triglyceride biosynthetic process…
c76228_g1_i1	AT2G21340	TAIR|locus:2050140 - symbol:EDS5H "EDS5 HOMOLOGUE" species:3702 "Arabidopsis thaliana" [GO:0005886 "plasma membrane" evidence=ISM] [GO:0006855 "drug transmembrane transport" evidence=IEA] [GO:0015238 "drug transmembrane transporter activity" evidence=IEA] [GO:0015297 "antiporter activity" evidence=IEA] [GO:0016021 "integral component of membrane" evidence=IEA] [GO:0031969 "chloroplast membrane" e…
c16583_g1_i1	AT5G03480	TAIR|locus:2142634 - symbol:AT5G03480 species:3702 "Arabidopsis thaliana" [GO:0005634 "nucleus" evidence=ISM;IDA] [GO:0008150 "biological_process" evidence=ND] InterPro:IPR000504 InterPro:IPR035979 PROSITE:PS50102 TAIR:locus:2142634 Proteomes:UP000006548 GO:GO:0005634 EMBL:CP002688 GO:GO:0003723 EMBL:AL162751 SUPFAM:SSF54928 eggNOG:COG5077 eggNOG:KOG1863 HOGENOM:HOG000137610 OrthoDB:EOG09361C0Z P…
c47108_g1_i1	AT5G19300	TAIR|locus:2150255 - symbol:AT5G19300 species:3702 "Arabidopsis thaliana" [GO:0005634 "nucleus" evidence=ISM] [GO:0008168 "methyltransferase activity" evidence=IEA] [GO:0032259 "methylation" evidence=IEA] TAIR:locus:2150255 Proteomes:UP000006548 EMBL:CP002688 GO:GO:0008168 InterPro:IPR012340 SUPFAM:SSF50249 Gene3D:3.40.1280.10 InterPro:IPR029028 InterPro:IPR029026 SUPFAM:SSF75217 eggNOG:KOG3925 e…
c65509_g1_i1	AT5G01420	TAIR|locus:2179157 - symbol:AT5G01420 species:3702 "Arabidopsis thaliana" [GO:0005634 "nucleus" evidence=ISM] [GO:0009055 "electron transfer activity" evidence=IEA] [GO:0015035 "protein disulfide oxidoreductase activity" evidence=IEA] [GO:0045454 "cell redox homeostasis" evidence=IEA] InterPro:IPR002109 Pfam:PF00462 PROSITE:PS51354 TAIR:locus:2179157 Proteomes:UP000006548 EMBL:CP002688 GO:GO:0009…
c40658_g1_i1	AT4G12735	TAIR|locus:1006230359 - symbol:AT4G12735 "AT4G12735" species:3702 "Arabidopsis thaliana" [GO:0003674 "molecular_function" evidence=ND] [GO:0005739 "mitochondrion" evidence=ISM] [GO:0008150 "biological_process" evidence=ND] [GO:0005886 "plasma membrane" evidence=IDA] [GO:0005777 "peroxisome" evidence=IDA] TAIR:locus:1006230359 Proteomes:UP000006548 GO:GO:0005886 EMBL:CP002687 GO:GO:0005777 EMBL:AY…
c52435_g1_i1	AT1G57820	TAIR|locus:2009420 - symbol:VIM1 "AT1G57820" species:3702 "Arabidopsis thaliana" [GO:0003677 "DNA binding" evidence=ISS] [GO:0005634 "nucleus" evidence=ISM;IDA] [GO:0005720 "nuclear heterochromatin" evidence=IBA] [GO:0006355 "regulation of transcription, DNA-templated" evidence=ISS] [GO:0010216 "maintenance of DNA methylation" evidence=IBA] [GO:0016567 "protein ubiquitination" evidence=IEA;IDA] […
c60450_g2_i2	AT4G00100	TAIR|locus:2126936 - symbol:RPS13A "AT4G00100" species:3702 "Arabidopsis thaliana" [GO:0003735 "structural constituent of ribosome" evidence=ISS;IBA] [GO:0009507 "chloroplast" evidence=ISM] [GO:0070181 "small ribosomal subunit rRNA binding" evidence=IBA] [GO:0000911 "cytokinesis by cell plate formation" evidence=IMP] [GO:0006412 "translation" evidence=ISS;TAS] [GO:0009965 "leaf morphogenesis" evi…
c66413_g1_i2	AT1G24470	TAIR|locus:2023996 - symbol:KCR2 "beta-ketoacyl reductase 2" species:3702 "Arabidopsis thaliana" [GO:0005739 "mitochondrion" evidence=ISM] [GO:0005789 "endoplasmic reticulum membrane" evidence=IEA] [GO:0016021 "integral component of membrane" evidence=IEA] [GO:0016491 "oxidoreductase activity" evidence=ISS] [GO:0055114 "oxidation-reduction process" evidence=IEA] [GO:0045703 "ketoreductase activit…
c28356_g1_i2	AT4G28310	TAIR|locus:2123698 - symbol:AT4G28310 "AT4G28310" species:3702 "Arabidopsis thaliana" [GO:0003674 "molecular_function" evidence=ND] [GO:0005634 "nucleus" evidence=ISM] [GO:0008150 "biological_process" evidence=ND] TAIR:locus:2123698 Proteomes:UP000006548 EMBL:CP002687 UniGene:At.48910 UniGene:At.71248 EMBL:AY085776 EMBL:BT025644 EMBL:AK176906 RefSeq:NP_567804.1 STRING:3702.AT4G28310.1 EnsemblPlan…
c63341_g1_i1	AT3G03520	TAIR|locus:2099654 - symbol:NPC3 "AT3G03520" species:3702 "Arabidopsis thaliana" [GO:0003993 "acid phosphatase activity" evidence=IBA] [GO:0005886 "plasma membrane" evidence=ISM] [GO:0008152 "metabolic process" evidence=IEA] [GO:0009395 "phospholipid catabolic process" evidence=IBA] [GO:0016788 "hydrolase activity, acting on ester bonds" evidence=IEA;ISS] [GO:0005773 "vacuole" evidence=IDA] [GO:0…
c31563_g1_i2	AT1G52750	TAIR|locus:2011476 - symbol:AT1G52750 "AT1G52750" species:3702 "Arabidopsis thaliana" [GO:0016787 "hydrolase activity" evidence=ISS] InterPro:IPR000639 PRINTS:PR00412 InterPro:IPR000073 InterPro:IPR029058 TAIR:locus:2011476 GO:GO:0016021 EMBL:CP002684 Proteomes:UP000006548 GO:GO:0016787 Gene3D:3.40.50.1820 SUPFAM:SSF53474 Pfam:PF12697 eggNOG:COG0596 eggNOG:KOG1454 UniGene:At.22624 UniGene:At.3753…
c50992_g1_i2	AT1G78410	TAIR|locus:2032050 - symbol:AT1G78410 "AT1G78410" species:3702 "Arabidopsis thaliana" [GO:0005634 "nucleus" evidence=IEA] [GO:0006979 "response to oxidative stress" evidence=IMP] [GO:0005515 "protein binding" evidence=IPI] TAIR:locus:2032050 EMBL:CP002684 Proteomes:UP000006548 GO:GO:0005634 EMBL:AC013430 GO:GO:0006979 InterPro:IPR008889 Pfam:PF05678 EMBL:AY821790 EMBL:AY821791 EMBL:AY070754 EMBL:…
c56599_g1_i1	AT5G51920	TAIR|locus:2166523 - symbol:AT5G51920 "AT5G51920" species:3702 "Arabidopsis thaliana" [GO:0016740 "transferase activity" evidence=IEA] InterPro:IPR015421 InterPro:IPR015422 InterPro:IPR000192 Pfam:PF00266 InterPro:IPR015424 TAIR:locus:2166523 Proteomes:UP000006548 EMBL:CP002688 Gene3D:3.40.640.10 Gene3D:3.90.1150.10 SUPFAM:SSF53383 GO:GO:0016740 EMBL:AB025623 EMBL:AB015478 eggNOG:COG0520 eggNOG:K…
c51718_g1_i1	AT1G11290	TAIR|locus:2202074 - symbol:CRR22 "AT1G11290" species:3702 "Arabidopsis thaliana" [GO:0003723 "RNA binding" evidence=IBA] [GO:0005739 "mitochondrion" evidence=ISM] [GO:0006397 "mRNA processing" evidence=IEA] [GO:0008270 "zinc ion binding" evidence=IEA] [GO:0004519 "endonuclease activity" evidence=IDA] [GO:0009507 "chloroplast" evidence=IDA] [GO:0016556 "mRNA modification" evidence=IMP] InterPro:I…
c64851_g2_i1	AT4G33170	TAIR|locus:2125899 - symbol:AT4G33170 species:3702 "Arabidopsis thaliana" [GO:0005739 "mitochondrion" evidence=ISM] [GO:0008270 "zinc ion binding" evidence=IEA] InterPro:IPR011990 InterPro:IPR032867 Pfam:PF14432 InterPro:IPR002885 TAIR:locus:2125899 GO:GO:0043231 Proteomes:UP000006548 GO:GO:0003723 EMBL:CP002687 GO:GO:0008270 EMBL:AL161583 Gene3D:1.25.40.10 GO:GO:0009451 GO:GO:0004519 Pfam:PF1304…
c62918_g1_i1	AT3G08640	TAIR|locus:2077838 - symbol:RER3 "AT3G08640" species:3702 "Arabidopsis thaliana" [GO:0003674 "molecular_function" evidence=ND] [GO:0009507 "chloroplast" evidence=ISM;IDA] [GO:0016021 "integral component of membrane" evidence=IEA] [GO:0031969 "chloroplast membrane" evidence=IEA] [GO:0009941 "chloroplast envelope" evidence=IDA] [GO:0009536 "plastid" evidence=IDA] [GO:0000302 "response to reactive o…
c3112_g1_i1	AT1G70690	TAIR|locus:2033614 - symbol:HWI1 "HOPW1-1-INDUCED GENE1" species:3702 "Arabidopsis thaliana" [GO:0005576 "extracellular region" evidence=ISM] [GO:0016021 "integral component of membrane" evidence=IEA] [GO:0016032 "viral process" evidence=IEA] [GO:0051707 "response to other organism" evidence=IEP] [GO:0009506 "plasmodesma" evidence=IDA] [GO:0042742 "defense response to bacterium" evidence=IEP] Int…
c44694_g1_i1	AT5G10410	TAIR|locus:2142409 - symbol:AT5G10410 "AT5G10410" species:3702 "Arabidopsis thaliana" [GO:0005543 "phospholipid binding" evidence=IEA] [GO:0005794 "Golgi apparatus" evidence=IEA] [GO:0005905 "clathrin-coated pit" evidence=IEA] [GO:0006897 "endocytosis" evidence=IEA] [GO:0030136 "clathrin-coated vesicle" evidence=IEA] InterPro:IPR011417 Pfam:PF07651 TAIR:locus:2142409 Proteomes:UP000006548 GO:GO:0…
c48085_g1_i1	AT2G29680	TAIR|locus:2060659 - symbol:CDC6 "AT2G29680" species:3702 "Arabidopsis thaliana" [GO:0005634 "nucleus" evidence=ISM;IEA] [GO:0006260 "DNA replication" evidence=ISS] [GO:0006270 "DNA replication initiation" evidence=IEA] [GO:0051301 "cell division" evidence=IEA] [GO:0051726 "regulation of cell cycle" evidence=ISS] [GO:0042023 "DNA endoreduplication" evidence=TAS] [GO:0005515 "protein binding" evid…
c60915_g1_i2	AT1G80710	TAIR|locus:2025762 - symbol:DRS1 "AT1G80710" species:3702 "Arabidopsis thaliana" [GO:0000166 "nucleotide binding" evidence=ISS] [GO:0003677 "DNA binding" evidence=IBA] [GO:0005634 "nucleus" evidence=IBA] [GO:0005737 "cytoplasm" evidence=ISM] [GO:0006974 "cellular response to DNA damage stimulus" evidence=IEA] [GO:2000001 "regulation of DNA damage checkpoint" evidence=IBA] [GO:0080008 "Cul4-RING E…
c52698_g1_i1	AT4G30810	TAIR|locus:2126644 - symbol:scpl29 "AT4G30810" species:3702 "Arabidopsis thaliana" [GO:0004185 "serine-type carboxypeptidase activity" evidence=ISS;IBA] [GO:0005576 "extracellular region" evidence=ISM;IEA] [GO:0006508 "proteolysis" evidence=ISS] [GO:0051603 "proteolysis involved in cellular protein catabolic process" evidence=IBA] [GO:0005773 "vacuole" evidence=IDA] InterPro:IPR001563 Pfam:PF0045…
c65937_g5_i2	AT5G14040	TAIR|locus:2174688 - symbol:PHT3;1 "phosphate transporter 3;1" species:3702 "Arabidopsis thaliana" [GO:0005739 "mitochondrion" evidence=ISM;IDA] [GO:0005743 "mitochondrial inner membrane" evidence=ISS;IBA] [GO:0006810 "transport" evidence=ISS] [GO:0006839 "mitochondrial transport" evidence=IBA] [GO:0015114 "phosphate ion transmembrane transporter activity" evidence=IBA] [GO:0016021 "integral comp…
c63450_g1_i1	AT2G25270	TAIR|locus:2059567 - symbol:AT2G25270 species:3702 "Arabidopsis thaliana" [GO:0005576 "extracellular region" evidence=ISM] [GO:0016021 "integral component of membrane" evidence=IEA] [GO:0005886 "plasma membrane" evidence=IDA] [GO:0009506 "plasmodesma" evidence=IDA] TAIR:locus:2059567 GO:GO:0016021 Proteomes:UP000006548 GO:GO:0005886 GO:GO:0009506 EMBL:CP002685 UniGene:At.14341 UniGene:At.68422 EM…
c19958_g1_i1	AT3G51280	TAIR|locus:2080858 - symbol:AT3G51280 "AT3G51280" species:3702 "Arabidopsis thaliana" [GO:0005634 "nucleus" evidence=IEA] [GO:0007049 "cell cycle" evidence=IEA] [GO:0051301 "cell division" evidence=IEA] InterPro:IPR011990 InterPro:IPR013026 InterPro:IPR019734 PROSITE:PS50005 PROSITE:PS50293 SMART:SM00028 TAIR:locus:2080858 Proteomes:UP000006548 GO:GO:0005634 EMBL:CP002686 GO:GO:0051301 GO:GO:0007…
c49614_g1_i1	AT5G63180	TAIR|locus:2161992 - symbol:AT5G63180 species:3702 "Arabidopsis thaliana" [GO:0005576 "extracellular region" evidence=ISM] [GO:0016829 "lyase activity" evidence=ISS] [GO:0030570 "pectate lyase activity" evidence=IEA;ISS] [GO:0045490 "pectin catabolic process" evidence=IEA] [GO:0046872 "metal ion binding" evidence=IEA] UniPathway:UPA00545 InterPro:IPR002022 TAIR:locus:2161992 Proteomes:UP000006548…
c44651_g1_i1	AT3G47680	TAIR|locus:2100412 - symbol:AT3G47680 "AT3G47680" species:3702 "Arabidopsis thaliana" [GO:0003677 "DNA binding" evidence=ISS] [GO:0009507 "chloroplast" evidence=ISM] TAIR:locus:2100412 Proteomes:UP000006548 EMBL:CP002686 EMBL:AL049746 InterPro:IPR029466 Pfam:PF14303 eggNOG:ENOG410J34J eggNOG:ENOG410YTD5 EMBL:BT032870 PIR:T07707 RefSeq:NP_190352.1 UniGene:At.35784 UniGene:At.75154 EnsemblPlants:AT…
c50335_g1_i2	AT2G40550	TAIR|locus:2061833 - symbol:ETG1 "AT2G40550" species:3702 "Arabidopsis thaliana" [GO:0000790 "nuclear chromatin" evidence=IBA] [GO:0003682 "chromatin binding" evidence=IBA] [GO:0005634 "nucleus" evidence=ISM;IDA] [GO:0006261 "DNA-dependent DNA replication" evidence=IBA] [GO:0051301 "cell division" evidence=IEA] [GO:0009941 "chloroplast envelope" evidence=IDA] [GO:0005515 "protein binding" evidenc…
c61238_g1_i2	AT1G44110	TAIR|locus:2205871 - symbol:CYCA1;1 "Cyclin A1;1" species:3702 "Arabidopsis thaliana" [GO:0005634 "nucleus" evidence=ISM;IDA] [GO:0007049 "cell cycle" evidence=IEA] [GO:0016538 "cyclin-dependent protein serine/threonine kinase regulator activity" evidence=ISS] [GO:0051301 "cell division" evidence=IEA] [GO:0051726 "regulation of cell cycle" evidence=ISS] [GO:0005737 "cytoplasm" evidence=IDA] [GO:0…
c37985_g1_i1	AT4G37980	TAIR|locus:2005527 - symbol:ELI3-1 "elicitor-activated gene 3-1" species:3702 "Arabidopsis thaliana" [GO:0005737 "cytoplasm" evidence=ISM] [GO:0008270 "zinc ion binding" evidence=IEA] [GO:0052747 "sinapyl alcohol dehydrogenase activity" evidence=IEA] [GO:0055114 "oxidation-reduction process" evidence=IEA] [GO:0009617 "response to bacterium" evidence=IEP] [GO:0009626 "plant-type hypersensitive res…
c40008_g1_i2	AT3G08490	TAIR|locus:2103454 - symbol:AT3G08490 "AT3G08490" species:3702 "Arabidopsis thaliana" [GO:0003674 "molecular_function" evidence=ND] [GO:0005634 "nucleus" evidence=ISM] [GO:0008150 "biological_process" evidence=ND] [GO:0016021 "integral component of membrane" evidence=IEA] TAIR:locus:2103454 GO:GO:0016021 Proteomes:UP000006548 EMBL:CP002686 EMBL:AC074395 EMBL:AY600564 EMBL:AY649300 RefSeq:NP_18746…
c56210_g3_i1	AT1G74890	TAIR|locus:2027237 - symbol:ARR15 "AT1G74890" species:3702 "Arabidopsis thaliana" [GO:0000156 "phosphorelay response regulator activity" evidence=ISS] [GO:0000160 "phosphorelay signal transduction system" evidence=IEA] [GO:0005634 "nucleus" evidence=ISM;IDA] [GO:0006351 "transcription, DNA-templated" evidence=IEA] [GO:0009735 "response to cytokinin" evidence=IEP] [GO:0006355 "regulation of transc…
c49168_g1_i2	AT2G46650	TAIR|locus:2039939 - symbol:CB5-C "AT2G46650" species:3702 "Arabidopsis thaliana" [GO:0020037 "heme binding" evidence=ISS] InterPro:IPR018506 PROSITE:PS00191 InterPro:IPR001199 Pfam:PF00173 TAIR:locus:2039939 GO:GO:0016021 Proteomes:UP000006548 GO:GO:0005789 EMBL:CP002685 GO:GO:0055114 GO:GO:0046872 GO:GO:0020037 EMBL:AC006418 Gene3D:3.10.120.10 InterPro:IPR036400 SMART:SM01117 SUPFAM:SSF55856 PR…
c68200_g2_i6	AT4G21070	TAIR|locus:2133109 - symbol:BRCA1 "AT4G21070" species:3702 "Arabidopsis thaliana" [GO:0005886 "plasma membrane" evidence=IBA] [GO:0031436 "BRCA1-BARD1 complex" evidence=IBA] [GO:0035066 "positive regulation of histone acetylation" evidence=IBA] [GO:0035067 "negative regulation of histone acetylation" evidence=IBA] [GO:0042127 "regulation of cell proliferation" evidence=IBA] [GO:0045717 "negative …
c61832_g1_i1	AT3G03630	TAIR|locus:2096454 - symbol:CS26 "AT3G03630" species:3702 "Arabidopsis thaliana" [GO:0004124 "cysteine synthase activity" evidence=ISS;IDA] [GO:0005739 "mitochondrion" evidence=ISM] [GO:0006535 "cysteine biosynthetic process from serine" evidence=IBA] [GO:0009543 "chloroplast thylakoid lumen" evidence=IEA] [GO:0016740 "transferase activity" evidence=IEA] [GO:0019344 "cysteine biosynthetic process…
c36850_g1_i1	AT1G74050	TAIR|locus:2031576 - symbol:AT1G74050 "AT1G74050" species:3702 "Arabidopsis thaliana" [GO:0003735 "structural constituent of ribosome" evidence=ISS] [GO:0005622 "intracellular" evidence=ISS] [GO:0005737 "cytoplasm" evidence=ISM] [GO:0005840 "ribosome" evidence=ISS] [GO:0006412 "translation" evidence=ISS] [GO:0005886 "plasma membrane" evidence=IDA] [GO:0016020 "membrane" evidence=IDA] [GO:0022625 …
c27817_g1_i1	AT5G12470	TAIR|locus:505006615 - symbol:RER4 "AT5G12470" species:3702 "Arabidopsis thaliana" [GO:0003674 "molecular_function" evidence=ND] [GO:0007275 "multicellular organism development" evidence=IEA] [GO:0009507 "chloroplast" evidence=ISM;IDA] [GO:0016021 "integral component of membrane" evidence=IEA] [GO:0009706 "chloroplast inner membrane" evidence=IDA] [GO:0009941 "chloroplast envelope" evidence=IDA] …
c69721_g1_i1	AT5G55450	TAIR|locus:2173942 - symbol:AtLTP4.4 species:3702 "Arabidopsis thaliana" [GO:0005576 "extracellular region" evidence=ISM] [GO:0006869 "lipid transport" evidence=ISS] [GO:0008289 "lipid binding" evidence=ISS] [GO:0051707 "response to other organism" evidence=IEP] TAIR:locus:2173942 Proteomes:UP000006548 EMBL:CP002688 InterPro:IPR036312 InterPro:IPR016140 SMART:SM00499 SUPFAM:SSF47699 GO:GO:0051707…
c65642_g1_i4	AT2G39310	TAIR|locus:2056138 - symbol:JAL22 "jacalin-related lectin 22" species:3702 "Arabidopsis thaliana" [GO:0005737 "cytoplasm" evidence=ISM] [GO:0030246 "carbohydrate binding" evidence=IEA] InterPro:IPR033734 InterPro:IPR001229 TAIR:locus:2056138 Proteomes:UP000006548 EMBL:CP002685 GO:GO:0030246 EMBL:AC004697 Gene3D:2.100.10.30 InterPro:IPR036404 PROSITE:PS51752 CDD:cd09612 Pfam:PF01419 SMART:SM00915 …
c46488_g1_i1	AT2G18660	TAIR|locus:2053983 - symbol:PNP-A "plant natriuretic peptide A" species:3702 "Arabidopsis thaliana" [GO:0005576 "extracellular region" evidence=ISM;ISS] [GO:0005618 "cell wall" evidence=IDA] [GO:0048046 "apoplast" evidence=IDA] [GO:0010230 "alternative respiration" evidence=IDA] [GO:0009627 "systemic acquired resistance" evidence=IEP] InterPro:IPR007112 TAIR:locus:2053983 Proteomes:UP000006548 GO…
c66868_g1_i1	AT1G72520	TAIR|locus:2030215 - symbol:LOX4 "AT1G72520" species:3702 "Arabidopsis thaliana" [GO:0009507 "chloroplast" evidence=ISM;IEA] [GO:0031408 "oxylipin biosynthetic process" evidence=IEA] [GO:0046872 "metal ion binding" evidence=IEA] [GO:0009611 "response to wounding" evidence=IEP;TAS] [GO:0009617 "response to bacterium" evidence=IEP] [GO:0016165 "linoleate 13S-lipoxygenase activity" evidence=IDA] [GO…
c34597_g1_i2	AT3G49410	TAIR|locus:2114628 - symbol:AT3G49410 "AT3G49410" species:3702 "Arabidopsis thaliana" [GO:0003674 "molecular_function" evidence=ND] [GO:0005634 "nucleus" evidence=ISM] [GO:0008150 "biological_process" evidence=ND] TAIR:locus:2114628 Proteomes:UP000006548 EMBL:CP002686 GO:GO:0000127 GO:GO:0000999 GO:GO:0001009 InterPro:IPR019136 PANTHER:PTHR13230 Pfam:PF09734 eggNOG:KOG2473 eggNOG:ENOG4111DXH RefS…
c10734_g1_i1	AT1G13080	TAIR|locus:2031900 - symbol:CYP71B2 "AT1G13080" species:3702 "Arabidopsis thaliana" [GO:0005506 "iron ion binding" evidence=IEA] [GO:0005576 "extracellular region" evidence=ISM] [GO:0016020 "membrane" evidence=IBA] [GO:0016021 "integral component of membrane" evidence=IEA] [GO:0016709 "oxidoreductase activity, acting on paired donors, with incorporation or reduction of molecular oxygen, NAD(P)H a…
c48418_g1_i1	AT5G27330	TAIR|locus:2146440 - symbol:AT5G27330 "AT5G27330" species:3702 "Arabidopsis thaliana" [GO:0005783 "endoplasmic reticulum" evidence=IDA] TAIR:locus:2146440 GO:GO:0005783 GO:GO:0016021 Proteomes:UP000006548 EMBL:CP002688 eggNOG:ENOG410IKDX eggNOG:ENOG4111BJ8 OrthoDB:EOG093605X8 RefSeq:NP_198085.1 UniGene:At.23424 ProteinModelPortal:F4K498 SMR:F4K498 STRING:3702.AT5G27330.1 PaxDb:F4K498 PRIDE:F4K498…
c63857_g1_i4	AT4G20325	TAIR|locus:4010713893 - symbol:AT4G20325 "AT4G20325" species:3702 "Arabidopsis thaliana" [GO:0003674 "molecular_function" evidence=ND] [GO:0005634 "nucleus" evidence=ISM;IEA] [GO:0008150 "biological_process" evidence=ND] InterPro:IPR019024 Pfam:PF09468 TAIR:locus:4010713893 Proteomes:UP000006548 GO:GO:0005634 EMBL:CP002687 eggNOG:KOG4705 eggNOG:ENOG410YS7I KO:K10744 CDD:cd09270 PANTHER:PTHR13383 …
c31337_g1_i1	AT3G45140	TAIR|locus:2096915 - symbol:LOX2 "lipoxygenase 2" species:3702 "Arabidopsis thaliana" [GO:0009507 "chloroplast" evidence=ISM;ISS;IDA;TAS] [GO:0016702 "oxidoreductase activity, acting on single donors with incorporation of molecular oxygen, incorporation of two atoms of oxygen" evidence=IEA] [GO:0031408 "oxylipin biosynthetic process" evidence=IEA] [GO:0046872 "metal ion binding" evidence=IEA] [GO…
c25454_g1_i1	AT1G17180	TAIR|locus:2020312 - symbol:GSTU25 "AT1G17180" species:3702 "Arabidopsis thaliana" [GO:0004364 "glutathione transferase activity" evidence=ISS;IBA;IDA] [GO:0005737 "cytoplasm" evidence=NAS;IBA] [GO:0005829 "cytosol" evidence=IEA] [GO:0006749 "glutathione metabolic process" evidence=IBA] [GO:0009407 "toxin catabolic process" evidence=TAS] [GO:0046256 "2,4,6-trinitrotoluene catabolic process" evide…
c53569_g2_i1	AT2G02130	TAIR|locus:2051638 - symbol:LCR68 "AT2G02130" species:3702 "Arabidopsis thaliana" [GO:0005576 "extracellular region" evidence=ISM;IEA] [GO:0006952 "defense response" evidence=ISS] [GO:0030414 "peptidase inhibitor activity" evidence=ISS] [GO:0031640 "killing of cells of other organism" evidence=IEA] [GO:0050832 "defense response to fungus" evidence=IEA] [GO:0009506 "plasmodesma" evidence=IDA] [GO:…
c60251_g1_i4	AT1G10470	TAIR|locus:2194584 - symbol:ARR4 "AT1G10470" species:3702 "Arabidopsis thaliana" [GO:0000156 "phosphorelay response regulator activity" evidence=ISS;TAS] [GO:0000160 "phosphorelay signal transduction system" evidence=IEA] [GO:0005634 "nucleus" evidence=ISM;IDA] [GO:0006351 "transcription, DNA-templated" evidence=IEA] [GO:0005515 "protein binding" evidence=IPI] [GO:0005737 "cytoplasm" evidence=IDA…
c29331_g1_i1	AT5G02720	TAIR|locus:2151196 - symbol:AT5G02720 "AT5G02720" species:3702 "Arabidopsis thaliana" [GO:0003674 "molecular_function" evidence=ND] [GO:0005737 "cytoplasm" evidence=ISM] [GO:0008150 "biological_process" evidence=ND] TAIR:locus:2151196 GO:GO:0016021 EMBL:AL162973 PIR:T48293 PaxDb:Q9LZ13 Araport:AT5G02720 eggNOG:ENOG410JT7D eggNOG:ENOG411084B OMA:MFRHSKR OrthoDB:EOG09361A22 ExpressionAtlas:Q9LZ13 U…
c83552_g1_i1	AT4G15210	TAIR|locus:2129810 - symbol:BAM5 "AT4G15210" species:3702 "Arabidopsis thaliana" [GO:0000272 "polysaccharide catabolic process" evidence=IEA] [GO:0005737 "cytoplasm" evidence=ISM] [GO:0009507 "chloroplast" evidence=ISM] [GO:0016161 "beta-amylase activity" evidence=IEA;ISS;IDA] [GO:0102229 "amylopectin maltohydrolase activity" evidence=IEA] [GO:0080027 "response to herbivore" evidence=IEP] [GO:000…
c53734_g1_i1	AT3G24770	TAIR|locus:2087328 - symbol:CLE41 "AT3G24770" species:3702 "Arabidopsis thaliana" [GO:0005102 "receptor binding" evidence=ISS] [GO:0005615 "extracellular space" evidence=IEA] [GO:0005739 "mitochondrion" evidence=ISM] [GO:0007165 "signal transduction" evidence=ISS] [GO:0048046 "apoplast" evidence=IDA;RCA] [GO:0010087 "phloem or xylem histogenesis" evidence=IMP;IDA] [GO:0010067 "procambium histogen…
c49581_g1_i1	AT3G14920	TAIR|locus:2086285 - symbol:AT3G14920 "AT3G14920" species:3702 "Arabidopsis thaliana" [GO:0008150 "biological_process" evidence=ND] [GO:0009507 "chloroplast" evidence=ISM] [GO:0005773 "vacuole" evidence=IDA] [GO:0005774 "vacuolar membrane" evidence=IDA] [GO:0009505 "plant-type cell wall" evidence=IDA] TAIR:locus:2086285 Proteomes:UP000006548 GO:GO:0005774 GO:GO:0005773 EMBL:CP002686 GO:GO:0009505…
c27582_g1_i1	AT1G14320	TAIR|locus:2012612 - symbol:SAC52 "AT1G14320" species:3702 "Arabidopsis thaliana" [GO:0000027 "ribosomal large subunit assembly" evidence=IBA] [GO:0003735 "structural constituent of ribosome" evidence=ISS;IBA] [GO:0005737 "cytoplasm" evidence=ISM;IDA] [GO:0006412 "translation" evidence=ISS;TAS] [GO:0015934 "large ribosomal subunit" evidence=ISS] [GO:0009507 "chloroplast" evidence=IDA] [GO:0005773…
c9306_g1_i1	AT5G61290	TAIR|locus:2163193 - symbol:AT5G61290 "AT5G61290" species:3702 "Arabidopsis thaliana" [GO:0004497 "monooxygenase activity" evidence=ISS] [GO:0004499 "N,N-dimethylaniline monooxygenase activity" evidence=IEA] [GO:0005634 "nucleus" evidence=ISM] [GO:0050660 "flavin adenine dinucleotide binding" evidence=IEA] [GO:0050661 "NADP binding" evidence=IEA] InterPro:IPR000960 InterPro:IPR020946 Pfam:PF00743…
c68990_g5_i2	AT1G53420	TAIR|locus:2009630 - symbol:AT1G53420 "AT1G53420" species:3702 "Arabidopsis thaliana" [GO:0004674 "protein serine/threonine kinase activity" evidence=ISS] [GO:0005524 "ATP binding" evidence=IEA;ISS] [GO:0005886 "plasma membrane" evidence=ISM] [GO:0006468 "protein phosphorylation" evidence=IEA;ISS] [GO:0007169 "transmembrane receptor protein tyrosine kinase signaling pathway" evidence=ISS] [GO:001…
c13071_g1_i2	AT3G52720	TAIR|locus:2083213 - symbol:ACA1 "AT3G52720" species:3702 "Arabidopsis thaliana" [GO:0004089 "carbonate dehydratase activity" evidence=ISS;IDA] [GO:0005737 "cytoplasm" evidence=ISM] [GO:0005783 "endoplasmic reticulum" evidence=IEA] [GO:0006730 "one-carbon metabolic process" evidence=IEA;ISS] [GO:0008270 "zinc ion binding" evidence=IEA;ISS] [GO:0009570 "chloroplast stroma" evidence=IDA] InterPro:I…
c58010_g1_i5	AT4G28680	TAIR|locus:2139855 - symbol:TYRDC "AT4G28680" species:3702 "Arabidopsis thaliana" [GO:0004837 "tyrosine decarboxylase activity" evidence=IEA;ISS;IDA] [GO:0005737 "cytoplasm" evidence=ISM;IDA] [GO:0006520 "cellular amino acid metabolic process" evidence=IEA;ISS] [GO:0016831 "carboxy-lyase activity" evidence=IEA] [GO:0030170 "pyridoxal phosphate binding" evidence=IEA] [GO:0004058 "aromatic-L-amino-…
c107550_g1_i1	AT5G24420	TAIR|locus:2152916 - symbol:PGL5 "AT5G24420" species:3702 "Arabidopsis thaliana" [GO:0005975 "carbohydrate metabolic process" evidence=IEA] [GO:0009051 "pentose-phosphate shunt, oxidative branch" evidence=IBA] [GO:0009507 "chloroplast" evidence=ISM] [GO:0017057 "6-phosphogluconolactonase activity" evidence=IBA] [GO:0005829 "cytosol" evidence=IDA] InterPro:IPR005900 InterPro:IPR006148 Pfam:PF01182…
c63603_g1_i1	AT2G20610	TAIR|locus:2046056 - symbol:SUR1 "SUPERROOT 1" species:3702 "Arabidopsis thaliana" [GO:0005737 "cytoplasm" evidence=ISM] [GO:0006520 "cellular amino acid metabolic process" evidence=IEA] [GO:0008483 "transaminase activity" evidence=IEA;ISS] [GO:0030170 "pyridoxal phosphate binding" evidence=IEA] [GO:0016846 "carbon-sulfur lyase activity" evidence=IDA] [GO:0019761 "glucosinolate biosynthetic proce…
c16794_g1_i2	AT4G31805	TAIR|locus:505006539 - symbol:POLAR "POLAR LOCALIZATION DURING ASYMMETRIC DIVISION AND REDISTRIBUTION" species:3702 "Arabidopsis thaliana" [GO:0005634 "nucleus" evidence=ISM] [GO:0005938 "cell cortex" evidence=IEA] [GO:0003700 "DNA binding transcription factor activity" evidence=ISS] [GO:0006355 "regulation of transcription, DNA-templated" evidence=ISS] [GO:0005737 "cytoplasm" evidence=IDA] [GO:0…
c90960_g1_i1	AT4G37800	TAIR|locus:2137609 - symbol:XTH7 "AT4G37800" species:3702 "Arabidopsis thaliana" [GO:0004553 "hydrolase activity, hydrolyzing O-glycosyl compounds" evidence=IEA] [GO:0005576 "extracellular region" evidence=ISM] [GO:0005618 "cell wall" evidence=IEA] [GO:0010411 "xyloglucan metabolic process" evidence=IEA] [GO:0016762 "xyloglucan:xyloglucosyl transferase activity" evidence=IEA] [GO:0016798 "hydrola…
c9108_g1_i1	AT2G43590	TAIR|locus:2043994 - symbol:AT2G43590 "AT2G43590" species:3702 "Arabidopsis thaliana" [GO:0000272 "polysaccharide catabolic process" evidence=IEA] [GO:0004568 "chitinase activity" evidence=IEA;ISS] [GO:0005576 "extracellular region" evidence=ISM] [GO:0006032 "chitin catabolic process" evidence=IEA] [GO:0006952 "defense response" evidence=IEA] [GO:0008061 "chitin binding" evidence=IEA] [GO:0016998…
